# Supplementary material for: 2,2′-[Ethyl­enebis(azanediyl­methyl­ene)]diphenol
Source: Acta Crystallogr Sect E Struct Rep Online. 2009 Nov 21;65(Pt 12):o3151. doi: 10.1107/S1600536809048831 (PMC2971760; doi:10.1107/S1600536809048831)
Supplement: Supplementary file 1 [file e-65-o3151-sup1.cif]

##############################################################################
###                                                                        ###
###        Electronic paper (Acta Crystallographica Section E)             ###
###                                                                        ###
##############################################################################
#                                                                            #
# This CIF contains the data in a paper accepted for publication in Acta     #
# Crystallographica Section E. It conforms to the requirements of Notes      #
# for Authors for Section E, and has been peer reviewed under the auspices   #
# of the IUCr Commission on Journals.                                        #
#                                                                            #
# Full details of the Crystallographic Information File format               #
# are given in the paper "The Crystallographic Information File (CIF):       #
# a New Standard Archive File for Crystallography" by S. R. Hall, F. H.      #
# Allen and I. D. Brown [Acta Cryst. (1991), A47, 655-685].                  #
#                                                                            #
# The current version of the core CIF dictionary is obtainable from          #
# ftp://ftp.iucr.org/pub/cif_core.dic. The current version number is 2.4.    #
#                                                                            #
# Software is freely available for graphical display of the structure(s) in  #
# this CIF.  For information consult the CIF home page http://www.iucr.org/  #
# cif/home.html                                                              #
#                                                                            #
# This file may be used for bona fide research purposes within the           #
# scientific community so long as proper attribution is given to the journal # 
# article from which it was obtained.                                        #
#                                                                            #
##############################################################################
                                             
data_global
_audit_creation_method     SHELXL-97
_journal_date_recd_electronic     2009-11-16
_journal_date_accepted     2009-11-17
_journal_name_full     'Acta Crystallographica, Section E'
_journal_year     2009
_journal_volume     65
_journal_issue     12
_journal_page_first     o3151
_journal_page_last     o3151
_journal_paper_category     QO
_journal_coeditor_code     XU2679
_publ_contact_author
;
     Dr. Seik Weng Ng
     Department of Chemistry
     University of Malaya
     50603 Kuala Lumpur
     Malaysia
;
_publ_contact_author_email     seikweng@um.edu.my
_publ_contact_author_fax     '03 7967 4193'
_publ_contact_author_phone     '03 7967 6778'
_publ_section_title
;
2,2'-[Ethylenebis(azanediylmethylene)]diphenol
;
loop_
    _publ_author_name
    _publ_author_address
    'Xu, Ying-Ming'
;
College of Chemistry and Materials Science
Heilongjiang University
Harbin 150080
People's Republic of China
;
    'Gao, Shan'
;
College of Chemistry and Materials Science
Heilongjiang University
Harbin 150080
People's Republic of China
;
    'Ng, Seik Weng'
;
Department of Chemistry
University of Malaya
50603 Kuala Lumpur
Malaysia
;
_publ_section_synopsis     .
data_I
_audit_creation_method     SHELXL-97
_chemical_name_systematic
;
2,2'-[Ethylenebis(azanediylmethylene)]diphenol
;
_chemical_name_common     ?
_chemical_formula_moiety     'C16 H20 N2 O2'
_chemical_formula_sum     'C16 H20 N2 O2'
_chemical_formula_iupac     'C16 H20 N2 O2'
_chemical_formula_weight     272.34
_chemical_melting_point     ?
_symmetry_cell_setting     Monoclinic
_symmetry_space_group_name_H-M     'P 21/c'
_symmetry_space_group_name_Hall     '-P 2ybc'
loop_
    _symmetry_equiv_pos_as_xyz
    'x, y, z'
    '-x, y+1/2, -z+1/2'
    '-x, -y, -z'
    'x, -y-1/2, z-1/2'
_cell_length_a     15.263(2)
_cell_length_b     4.8600(10)
_cell_length_c     9.7700(10)
_cell_angle_alpha     90.00
_cell_angle_beta     96.318(3)
_cell_angle_gamma     90.00
_cell_volume     720.3(2)
_cell_formula_units_Z     2
_cell_measurement_reflns_used     3415
_cell_measurement_theta_min     4.0
_cell_measurement_theta_max     27.4
_cell_measurement_temperature     293(2)
_exptl_crystal_description     Prism
_exptl_crystal_colour     Colorless
_exptl_crystal_size_max     0.31
_exptl_crystal_size_mid     0.27
_exptl_crystal_size_min     0.25
_exptl_crystal_density_diffrn     1.256
_exptl_crystal_density_meas     ?
_exptl_crystal_density_method     'not measured'
_exptl_crystal_F_000     292
_exptl_absorpt_coefficient_mu     0.083
_exptl_absorpt_correction_type     Multi-scan
_exptl_absorpt_process_details     '(ABSCOR; Higashi, 1995)'
_exptl_absorpt_correction_T_min     0.9746
_exptl_absorpt_correction_T_max     0.9794
_diffrn_ambient_temperature     293(2)
_diffrn_radiation_type     MoK\a
_diffrn_radiation_wavelength     0.71073
_diffrn_radiation_source     'fine-focus sealed tube'
_diffrn_radiation_monochromator     graphite
_diffrn_measurement_device_type     'Rigaku R-AXIS RAPID IP diffractometer'
_diffrn_measurement_method     '\w scan'
_diffrn_reflns_number     6726
_diffrn_reflns_av_R_equivalents     0.0545
_diffrn_reflns_av_sigmaI/netI     0.0493
_diffrn_reflns_theta_min     4.03
_diffrn_reflns_theta_max     27.41
_diffrn_reflns_theta_full     27.41
_diffrn_measured_fraction_theta_max     0.995
_diffrn_measured_fraction_theta_full     0.995
_diffrn_reflns_limit_h_min     -19
_diffrn_reflns_limit_h_max     19
_diffrn_reflns_limit_k_min     -6
_diffrn_reflns_limit_k_max     6
_diffrn_reflns_limit_l_min     -12
_diffrn_reflns_limit_l_max     11
_reflns_number_total     1635
_reflns_number_gt     912
_reflns_threshold_expression     I>2\s(I)
_refine_ls_structure_factor_coef     Fsqd
_refine_ls_matrix_type     full
_refine_ls_R_factor_all     0.0983
_refine_ls_R_factor_gt     0.0515
_refine_ls_wR_factor_gt     0.1370
_refine_ls_wR_factor_ref     0.1762
_refine_ls_goodness_of_fit_ref     1.086
_refine_ls_restrained_S_all     1.086
_refine_ls_number_reflns     1635
_refine_ls_number_parameters     99
_refine_ls_number_restraints     2
_refine_ls_hydrogen_treatment     mixed
_refine_ls_weighting_scheme     calc
_refine_ls_weighting_details
         'calc w=1/[\s^2^(Fo^2^)+(0.0749P)^2^+0.1302P] where P=(Fo^2^+2Fc^2^)/3'
_atom_sites_solution_hydrogens     geom
_atom_sites_solution_primary     direct
_atom_sites_solution_secondary     difmap
_refine_ls_shift/su_max     0.001
_refine_ls_shift/su_mean     0.001
_refine_diff_density_max     0.206
_refine_diff_density_min     -0.192
_refine_ls_extinction_method     none
_refine_ls_extinction_coef     ?
loop_
    _atom_type_symbol
    _atom_type_description
    _atom_type_scat_dispersion_real
    _atom_type_scat_dispersion_imag
    _atom_type_scat_source
    'C' 'C' 0.0033 0.0016
                         'International Tables Vol C Tables 4.2.6.8 and 6.1.1.4'
    'H' 'H' 0.0000 0.0000
                         'International Tables Vol C Tables 4.2.6.8 and 6.1.1.4'
    'N' 'N' 0.0061 0.0033
                         'International Tables Vol C Tables 4.2.6.8 and 6.1.1.4'
    'O' 'O' 0.0106 0.0060
                         'International Tables Vol C Tables 4.2.6.8 and 6.1.1.4'
_computing_data_collection     'RAPID-AUTO (Rigaku, 1998)'
_computing_cell_refinement     'RAPID-AUTO (Rigaku, 1998)'
_computing_data_reduction     'CrystalClear (Rigaku/MSC, 2002)'
_computing_structure_solution     'SHELXS97 (Sheldrick, 2008)'
_computing_structure_refinement     'SHELXL97 (Sheldrick, 2008)'
_computing_molecular_graphics     'X-SEED (Barbour, 2001)'
_computing_publication_material     'publCIF (Westrip, 2009)'
loop_
    _atom_site_type_symbol
    _atom_site_label
    _atom_site_fract_x
    _atom_site_fract_y
    _atom_site_fract_z
    _atom_site_U_iso_or_equiv
    _atom_site_adp_type
    _atom_site_calc_flag
    _atom_site_refinement_flags
    _atom_site_occupancy
    _atom_site_disorder_assembly
    _atom_site_disorder_group
    O O1 0.34270(10) 0.3118(4) 0.13029(16) 0.0555(5) Uani d D 1 . .
    N N1 0.38397(11) 0.4899(4) 0.41165(18) 0.0451(5) Uani d D 1 . .
    C C1 0.25836(14) 0.3821(5) 0.1507(2) 0.0439(6) Uani d . 1 . .
    C C2 0.18572(15) 0.2708(5) 0.0744(2) 0.0552(6) Uani d . 1 . .
    H H2A 0.1932 0.1404 0.0070 0.066 Uiso calc R 1 . .
    C C3 0.10190(15) 0.3510(6) 0.0972(3) 0.0622(7) Uani d . 1 . .
    H H3 0.0532 0.2732 0.0460 0.075 Uiso calc R 1 . .
    C C4 0.09036(16) 0.5466(6) 0.1958(3) 0.0624(7) Uani d . 1 . .
    H H4 0.0340 0.6040 0.2103 0.075 Uiso calc R 1 . .
    C C5 0.16325(16) 0.6564(5) 0.2727(2) 0.0564(7) Uani d . 1 . .
    H H5 0.1552 0.7871 0.3397 0.068 Uiso calc R 1 . .
    C C6 0.24808(13) 0.5773(5) 0.2530(2) 0.0443(6) Uani d . 1 . .
    C C7 0.32748(15) 0.6983(5) 0.3364(2) 0.0524(6) Uani d . 1 . .
    H H7A 0.3621 0.7987 0.2754 0.063 Uiso calc R 1 . .
    H H7B 0.3079 0.8285 0.4019 0.063 Uiso calc R 1 . .
    C C8 0.46843(13) 0.6100(5) 0.4701(2) 0.0497(6) Uani d . 1 . .
    H H8A 0.4579 0.7403 0.5418 0.060 Uiso calc R 1 . .
    H H8B 0.4947 0.7091 0.3988 0.060 Uiso calc R 1 . .
    H H1O 0.3458(18) 0.209(5) 0.0600(19) 0.081(10) Uiso d D 1 . .
    H H1N 0.3943(15) 0.370(4) 0.3504(19) 0.060(7) Uiso d D 1 . .
loop_
    _atom_site_aniso_label
    _atom_site_aniso_U_11
    _atom_site_aniso_U_22
    _atom_site_aniso_U_33
    _atom_site_aniso_U_12
    _atom_site_aniso_U_13
    _atom_site_aniso_U_23
    O1 0.0458(10) 0.0730(13) 0.0477(10) 0.0062(8) 0.0060(7) -0.0106(8)
    N1 0.0441(10) 0.0469(12) 0.0432(10) -0.0043(8) 0.0005(8) -0.0013(9)
    C1 0.0434(12) 0.0475(13) 0.0409(11) 0.0033(10) 0.0055(9) 0.0053(10)
    C2 0.0546(14) 0.0616(16) 0.0482(13) -0.0008(11) -0.0005(11) -0.0064(12)
    C3 0.0457(14) 0.0746(19) 0.0642(16) -0.0037(12) -0.0036(12) 0.0023(14)
    C4 0.0465(13) 0.0746(19) 0.0660(16) 0.0126(13) 0.0065(12) 0.0082(14)
    C5 0.0565(14) 0.0592(16) 0.0536(14) 0.0127(12) 0.0074(11) 0.0000(11)
    C6 0.0489(13) 0.0424(13) 0.0418(11) 0.0012(9) 0.0050(10) 0.0039(9)
    C7 0.0570(14) 0.0458(14) 0.0532(13) 0.0055(11) 0.0014(11) 0.0000(11)
    C8 0.0480(13) 0.0493(15) 0.0510(13) -0.0079(10) 0.0009(10) -0.0009(11)
loop_
    _geom_bond_atom_site_label_1
    _geom_bond_atom_site_label_2
    _geom_bond_site_symmetry_2
    _geom_bond_distance
    _geom_bond_publ_flag
    O1 C1 . 1.367(2) ?
    O1 H1O . 0.860(10)
                     ?
    N1 C8 . 1.472(3) ?
    N1 C7 . 1.473(3) ?
    N1 H1N . 0.860(10)
                     ?
    C1 C2 . 1.377(3) ?
    C1 C6 . 1.399(3) ?
    C2 C3 . 1.379(3) ?
    C2 H2A . 0.9300 ?
    C3 C4 . 1.379(4) ?
    C3 H3 . 0.9300 ?
    C4 C5 . 1.380(4) ?
    C4 H4 . 0.9300 ?
    C5 C6 . 1.384(3) ?
    C5 H5 . 0.9300 ?
    C6 C7 . 1.504(3) ?
    C7 H7A . 0.9700 ?
    C7 H7B . 0.9700 ?
    C8 C8 3_666 1.513(4) ?
    C8 H8A . 0.9700 ?
    C8 H8B . 0.9700 ?
loop_
    _geom_angle_atom_site_label_1
    _geom_angle_atom_site_label_2
    _geom_angle_atom_site_label_3
    _geom_angle_site_symmetry_1
    _geom_angle_site_symmetry_3
    _geom_angle
    _geom_angle_publ_flag
    C1 O1 H1O . . 113.5(19) ?
    C8 N1 C7 . . 111.12(17) ?
    C8 N1 H1N . . 108.6(16) ?
    C7 N1 H1N . . 105.1(16) ?
    O1 C1 C2 . . 122.6(2) ?
    O1 C1 C6 . . 117.04(19) ?
    C2 C1 C6 . . 120.4(2) ?
    C1 C2 C3 . . 120.5(2) ?
    C1 C2 H2A . . 119.7 ?
    C3 C2 H2A . . 119.7 ?
    C2 C3 C4 . . 120.0(2) ?
    C2 C3 H3 . . 120.0 ?
    C4 C3 H3 . . 120.0 ?
    C3 C4 C5 . . 119.4(2) ?
    C3 C4 H4 . . 120.3 ?
    C5 C4 H4 . . 120.3 ?
    C4 C5 C6 . . 121.8(2) ?
    C4 C5 H5 . . 119.1 ?
    C6 C5 H5 . . 119.1 ?
    C5 C6 C1 . . 117.9(2) ?
    C5 C6 C7 . . 121.7(2) ?
    C1 C6 C7 . . 120.34(19) ?
    N1 C7 C6 . . 113.21(18) ?
    N1 C7 H7A . . 108.9 ?
    C6 C7 H7A . . 108.9 ?
    N1 C7 H7B . . 108.9 ?
    C6 C7 H7B . . 108.9 ?
    H7A C7 H7B . . 107.8 ?
    N1 C8 C8 . 3_666 111.3(2) ?
    N1 C8 H8A . . 109.4 ?
    C8 C8 H8A 3_666 . 109.4 ?
    N1 C8 H8B . . 109.4 ?
    C8 C8 H8B 3_666 . 109.4 ?
    H8A C8 H8B . . 108.0 ?
loop_
    _geom_torsion_atom_site_label_1
    _geom_torsion_atom_site_label_2
    _geom_torsion_atom_site_label_3
    _geom_torsion_atom_site_label_4
    _geom_torsion_site_symmetry_1
    _geom_torsion_site_symmetry_2
    _geom_torsion_site_symmetry_3
    _geom_torsion_site_symmetry_4
    _geom_torsion
    _geom_torsion_publ_flag
    O1 C1 C2 C3 . . . . -179.0(2) ?
    C6 C1 C2 C3 . . . . 0.4(4) ?
    C1 C2 C3 C4 . . . . 0.8(4) ?
    C2 C3 C4 C5 . . . . -1.2(4) ?
    C3 C4 C5 C6 . . . . 0.6(4) ?
    C4 C5 C6 C1 . . . . 0.6(4) ?
    C4 C5 C6 C7 . . . . 179.7(2) ?
    O1 C1 C6 C5 . . . . 178.39(19) ?
    C2 C1 C6 C5 . . . . -1.0(3) ?
    O1 C1 C6 C7 . . . . -0.7(3) ?
    C2 C1 C6 C7 . . . . 179.9(2) ?
    C8 N1 C7 C6 . . . . 169.35(18) ?
    C5 C6 C7 N1 . . . . 122.4(2) ?
    C1 C6 C7 N1 . . . . -58.5(3) ?
    C7 N1 C8 C8 . . . 3_666 -171.9(2) ?
loop_
    _geom_hbond_atom_site_label_D
    _geom_hbond_atom_site_label_H
    _geom_hbond_atom_site_label_A
    _geom_hbond_site_symmetry_A
    _geom_hbond_distance_DH
    _geom_hbond_distance_HA
    _geom_hbond_distance_DA
    _geom_hbond_angle_DHA
    _geom_hbond_publ_flag
    O1 H1o N1 4_565 0.860(10)
                            1.890(10)
                                    2.721(2) 165(3) yes
    N1 H1n O1 . 0.860(10)
                        2.23(2) 2.884(2) 133(2) yes
