# Supplementary material for: 2,2′-[Ethyl­enebis(azanediyl­methyl­ene)]diphenol
Source: Acta Crystallogr Sect E Struct Rep Online. 2009 Nov 21;65(Pt 12):o3151. doi: 10.1107/S1600536809048831 (PMC2971760; doi:10.1107/S1600536809048831)
Supplement: Supplementary file 2 [file e-65-o3151-Isup2.hkl]

# 
# h,k,l, Fc-squared, Fo-squared, sigma(Fo-squared) and status flag 
# 
data_I
_shelx_title '  P21/c' 
_shelx_refln_list_code          4 
_shelx_F_calc_maximum      105.79 
_exptl_crystal_F_000       292.00 
_reflns_d_resolution_high  0.7719 
 
loop_ 
 _symmetry_equiv_pos_as_xyz 
 'x, y, z' 
 '-x, y+1/2, -z+1/2' 
 '-x, -y, -z' 
 'x, -y-1/2, z-1/2' 
 
_cell_length_a    15.2627 
_cell_length_b     4.8599 
_cell_length_c     9.7695 
_cell_angle_alpha  90.000 
_cell_angle_beta   96.318 
_cell_angle_gamma  90.000 
 
_shelx_F_squared_multiplier     1.000 
 
loop_ 
 _refln_index_h 
 _refln_index_k 
 _refln_index_l 
 _refln_F_squared_calc 
 _refln_F_squared_meas 
 _refln_F_squared_sigma 
 _refln_observed_status 
   3   0   0        6.55        7.90      0.71 o 
   4   0   0     1325.28     1230.11     75.77 o 
   5   0   0      319.19      252.24      5.86 o 
   6   0   0      129.82      112.45      5.37 o 
   7   0   0      897.95      876.10     47.64 o 
   8   0   0       97.83       95.12      2.75 o 
   9   0   0       12.72       12.06      1.20 o 
  10   0   0       84.51       81.86      3.28 o 
  11   0   0      328.05      287.61     13.14 o 
  12   0   0      307.86      290.31     14.91 o 
  13   0   0        0.14        0.01      0.69 o 
  14   0   0      344.95      344.51     12.22 o 
  15   0   0        7.07        9.08      2.52 o 
  16   0   0        9.67       13.31      3.00 o 
  17   0   0        9.13       11.69      3.18 o 
  18   0   0        0.05        2.32      2.49 o 
  19   0   0        0.61        1.22      1.76 o 
   1   1   0      233.66      233.86      6.18 o 
   2   1   0       15.76       13.07      0.76 o 
   3   1   0        2.99        2.55      0.47 o 
   4   1   0      119.00      102.62      3.19 o 
   5   1   0      109.52      100.37      2.04 o 
   6   1   0      437.04      446.36      7.14 o 
   7   1   0      164.41      156.26      3.36 o 
   8   1   0       56.03       54.80      1.60 o 
   9   1   0       27.99       28.66      1.54 o 
  10   1   0        0.11       -0.28      0.54 o 
  11   1   0        0.11        0.54      0.92 o 
  12   1   0      234.18      221.89      5.05 o 
  13   1   0        0.61       -0.22      0.59 o 
  14   1   0       59.16       61.18      2.59 o 
  15   1   0        0.31       -0.15      0.70 o 
  16   1   0        0.23        0.38      0.75 o 
  17   1   0        0.01        0.86      1.30 o 
  18   1   0        2.38        3.36      1.33 o 
  19   1   0        1.11        3.08      1.50 o 
   0   2   0      278.36      246.79     16.65 o 
   1   2   0        0.04        0.41      0.61 o 
   2   2   0      276.45      279.86      5.29 o 
   3   2   0        0.14        0.37      0.50 o 
   4   2   0       35.65       33.85      1.58 o 
   5   2   0       16.97       16.05      1.27 o 
   6   2   0     1304.03     1337.65     22.02 o 
   7   2   0        3.70        2.96      0.87 o 
   8   2   0      390.26      407.27      7.59 o 
   9   2   0      115.43      103.33      3.01 o 
  10   2   0       29.98       29.81      1.70 o 
  11   2   0        1.47        1.96      0.86 o 
  12   2   0       31.49       31.98      2.06 o 
  13   2   0      105.95      110.09      3.77 o 
  14   2   0        0.04       -0.15      0.85 o 
  15   2   0        4.62        5.06      1.50 o 
  16   2   0        2.26        3.09      1.53 o 
  17   2   0       12.68       15.69      2.15 o 
  18   2   0        4.63        8.76      1.81 o 
   1   3   0       59.55       58.11      2.59 o 
   2   3   0       67.92       67.22      3.26 o 
   3   3   0        1.87        2.41      1.12 o 
   4   3   0       39.94       45.11      2.40 o 
   5   3   0       15.12       15.64      1.65 o 
   6   3   0        0.04       -0.03      0.60 o 
   7   3   0       33.97       37.24      2.22 o 
   8   3   0       45.24       46.74      2.70 o 
   9   3   0        4.13        4.95      1.56 o 
  10   3   0       11.99       12.19      2.21 o 
  11   3   0        0.03        0.18      1.00 o 
  12   3   0        0.00       -0.41      0.98 o 
  13   3   0        8.64        7.43      1.83 o 
  14   3   0        0.47        0.61      1.18 o 
  15   3   0        0.54        5.75      2.16 o 
  16   3   0        4.01        5.40      2.03 o 
  17   3   0        0.81        3.88      1.93 o 
   0   4   0       14.64       14.56      3.14 o 
   1   4   0        3.01        2.97      1.56 o 
   2   4   0        1.80        1.32      1.22 o 
   3   4   0       38.99       42.09      3.00 o 
   4   4   0       83.98       84.63      4.35 o 
   5   4   0       57.78       64.28      3.24 o 
   6   4   0       14.15       13.17      1.94 o 
   7   4   0       23.97       27.91      2.50 o 
   8   4   0       15.64       17.43      2.15 o 
   9   4   0        4.55        2.68      1.51 o 
  10   4   0       33.90       15.58     10.04 o 
  11   4   0        1.89        1.49      1.67 o 
  12   4   0        5.17        2.58      1.71 o 
  13   4   0        0.26        0.54      1.53 o 
  14   4   0        3.02        2.71      1.66 o 
  15   4   0        0.00        1.66      1.66 o 
   1   5   0        2.28        0.99      1.65 o 
   2   5   0        0.19        0.56      1.20 o 
   3   5   0        0.77        0.70      1.53 o 
   4   5   0       28.06       37.50      3.91 o 
   5   5   0       16.15       10.08      3.46 o 
   6   5   0        1.35        1.37      1.39 o 
   7   5   0       40.43       42.95      5.75 o 
   8   5   0       14.11        8.25      4.15 o 
   9   5   0        1.97        1.13      1.58 o 
  10   5   0        2.01        1.25      1.82 o 
  11   5   0        2.14        0.94      1.76 o 
   0   6   0        0.28       -0.66      2.00 o 
   1   6   0        0.18       -0.37      2.00 o 
   2   6   0        0.90        0.95      1.71 o 
   3   6   0        4.60        7.08      3.44 o 
   4   6   0       25.40       28.31      4.40 o 
   5   6   0        0.63        3.09      2.19 o 
 -19   1   1        3.86        5.61      1.59 o 
 -18   1   1       11.39       12.84      3.15 o 
 -17   1   1        0.33        0.58      0.88 o 
 -16   1   1        0.84        2.53      0.96 o 
 -15   1   1       23.87       26.28      2.08 o 
 -14   1   1       37.18       45.79      3.11 o 
 -13   1   1        5.74        6.89      1.25 o 
 -12   1   1      124.09      121.67      3.34 o 
 -11   1   1       14.53       13.18      1.34 o 
 -10   1   1       87.28       79.03      3.13 o 
  -9   1   1      285.56      296.33      6.31 o 
  -8   1   1      104.10       91.65      2.33 o 
  -7   1   1      296.49      312.79      4.51 o 
  -6   1   1       44.24       43.47      1.18 o 
  -5   1   1      124.36      106.34      2.54 o 
  -4   1   1      185.95      167.17      4.08 o 
  -3   1   1      148.62      129.20      2.00 o 
  -2   1   1      144.52      133.84      1.96 o 
  -1   1   1    11192.55    12757.55    296.82 o 
   0   1   1       70.26       74.23      1.90 o 
   1   1   1      758.38      729.96     10.11 o 
   2   1   1      535.36      484.71     18.42 o 
   3   1   1       26.52       23.34      0.88 o 
   4   1   1       65.56       58.41      1.45 o 
   5   1   1      591.95      629.79      8.56 o 
   6   1   1       88.61       86.02      2.18 o 
   7   1   1      347.21      385.60      6.14 o 
   8   1   1        4.63        5.38      0.87 o 
   9   1   1        8.98        7.52      1.50 o 
  10   1   1       31.97       27.96      1.93 o 
  11   1   1       79.34       77.26      2.95 o 
  12   1   1       43.66       43.45      2.80 o 
  13   1   1      373.74      365.60      8.62 o 
  14   1   1        0.58        0.89      1.05 o 
  15   1   1        0.08        0.79      1.13 o 
  16   1   1        8.85       11.88      1.44 o 
  17   1   1        0.04        0.73      0.98 o 
  18   1   1        2.88        4.26      1.66 o 
  19   1   1        2.86        9.19      1.85 o 
 -18   2   1        0.26        2.23      1.18 o 
 -17   2   1        2.40        2.48      1.10 o 
 -16   2   1        0.11       -0.75      0.79 o 
 -15   2   1       11.25        8.48      2.06 o 
 -14   2   1       27.34       24.38      2.30 o 
 -13   2   1      165.94      158.75      4.41 o 
 -12   2   1       42.37       42.76      2.20 o 
 -11   2   1       24.14       23.94      1.73 o 
 -10   2   1       19.13       20.24      1.34 o 
  -9   2   1       31.61       28.58      1.50 o 
  -8   2   1      296.65      279.73      5.79 o 
  -7   2   1       90.10       89.17      2.68 o 
  -6   2   1       37.52       37.85      1.97 o 
  -5   2   1       16.90       15.44      1.71 o 
  -4   2   1       55.09       51.22      2.30 o 
  -3   2   1       90.97       87.97      2.03 o 
  -2   2   1       10.96       10.74      1.02 o 
  -1   2   1      875.87      917.83     15.81 o 
   0   2   1       36.54       36.23      1.98 o 
   1   2   1      163.31      147.26      3.13 o 
   2   2   1       11.77       12.91      2.45 o 
   3   2   1      300.31      301.92      8.81 o 
   4   2   1        3.04        4.49      0.81 o 
   5   2   1        6.69        9.51      0.91 o 
   6   2   1      219.49      222.86      4.87 o 
   7   2   1        4.76        3.15      0.97 o 
   8   2   1       64.13       62.27      2.60 o 
   9   2   1       95.28       95.57      2.77 o 
  10   2   1        1.50        0.74      0.67 o 
  11   2   1        2.61        4.05      0.99 o 
  12   2   1        0.00       -0.12      0.76 o 
  13   2   1        0.69        0.21      0.92 o 
  14   2   1        2.49        2.95      1.44 o 
  15   2   1        4.99        8.04      1.73 o 
  16   2   1        0.02        0.90      1.07 o 
  17   2   1        1.84        5.55      2.09 o 
  18   2   1        0.04       -0.69      1.75 o 
 -17   3   1        9.54       17.13      2.12 o 
 -16   3   1        0.00       -0.48      1.23 o 
 -15   3   1        0.81        2.36      1.19 o 
 -14   3   1       19.99       19.29      1.75 o 
 -13   3   1        3.57        2.62      1.40 o 
 -12   3   1        8.13        7.26      1.36 o 
 -11   3   1       16.79       18.38      2.09 o 
 -10   3   1       21.21       20.97      1.95 o 
  -9   3   1        0.54        0.75      1.14 o 
  -8   3   1       23.70       24.14      2.05 o 
  -7   3   1       33.58       31.93      1.97 o 
  -6   3   1       58.87       57.93      2.34 o 
  -5   3   1       15.59       19.35      1.70 o 
  -4   3   1       70.43       65.63      2.67 o 
  -3   3   1        8.15        7.05      1.14 o 
  -2   3   1       24.22       22.25      1.63 o 
  -1   3   1      175.34      169.73      4.76 o 
   0   3   1      163.23      180.28      5.50 o 
   1   3   1      201.78      224.06     12.28 o 
   2   3   1       35.95       33.17      2.43 o 
   3   3   1      153.00      147.19      4.88 o 
   4   3   1      162.05      164.98      4.91 o 
   5   3   1      154.34      162.32      4.78 o 
   6   3   1        1.21        1.77      0.92 o 
   7   3   1      178.66      178.41      6.40 o 
   8   3   1       79.98       71.98      3.46 o 
   9   3   1       20.72       23.00      2.54 o 
  10   3   1        1.56        1.53      1.40 o 
  11   3   1       83.86       84.20      4.57 o 
  12   3   1        8.77       10.06      2.09 o 
  13   3   1       45.74       48.62      3.26 o 
  14   3   1        1.80        1.54      1.62 o 
  15   3   1        0.86        2.40      1.67 o 
  16   3   1        4.12        7.68      2.11 o 
  17   3   1        1.42        6.50      2.13 o 
 -15   4   1        0.04        0.64      1.29 o 
 -14   4   1        0.00        1.85      1.60 o 
 -13   4   1        8.91        8.83      2.52 o 
 -12   4   1        0.42       -0.46      1.16 o 
 -11   4   1       14.11        6.98      3.05 o 
 -10   4   1        6.73        3.26      3.23 o 
  -9   4   1       30.34       37.01      3.11 o 
  -8   4   1       47.01       51.64      3.20 o 
  -7   4   1       24.06       21.73      3.46 o 
  -6   4   1       73.53       85.81      4.15 o 
  -5   4   1       11.34       13.11      2.41 o 
  -4   4   1        3.83        3.81      1.67 o 
  -3   4   1        5.06        4.54      1.67 o 
  -2   4   1        0.21        0.32      1.00 o 
  -1   4   1       20.55       17.53      2.86 o 
   0   4   1       24.58       30.99      2.76 o 
   1   4   1       77.26       78.24      3.88 o 
   2   4   1        4.03        0.67      1.86 o 
   3   4   1        7.62        9.11      1.94 o 
   4   4   1       22.41       24.74      3.06 o 
   5   4   1       56.84       60.99      3.38 o 
   6   4   1       18.44       18.68      2.47 o 
   7   4   1        9.05       10.88      2.22 o 
   8   4   1        2.56        2.18      1.32 o 
   9   4   1        0.80        1.01      1.37 o 
  10   4   1        0.28        0.67      1.26 o 
  11   4   1        0.90        1.17      1.34 o 
  12   4   1       10.23        4.50      2.15 o 
  13   4   1        0.31       -0.23      1.24 o 
  14   4   1        0.10        0.57      1.33 o 
 -12   5   1        0.59        3.70      2.65 o 
 -11   5   1        3.08        2.99      2.10 o 
 -10   5   1        0.00        0.50      1.35 o 
  -9   5   1        2.33        0.24      1.27 o 
  -8   5   1       16.11       10.12      5.04 o 
  -7   5   1       15.28        8.83      3.33 o 
  -6   5   1       25.32       17.00      5.62 o 
  -5   5   1       66.40       90.10      6.48 o 
  -4   5   1       13.91       16.97      3.05 o 
  -3   5   1        0.00        0.83      1.39 o 
  -2   5   1        0.86        0.79      1.44 o 
  -1   5   1        0.73        0.25      1.38 o 
   0   5   1        0.05        0.51      1.26 o 
   1   5   1        0.35        1.83      2.75 o 
   2   5   1       31.47       38.98      5.36 o 
   3   5   1       66.40       83.55      6.30 o 
   4   5   1        0.11       -0.95      1.49 o 
   5   5   1       29.52       34.12      3.69 o 
   6   5   1        0.05       -0.91      1.49 o 
   7   5   1       27.01       23.74      7.56 o 
   8   5   1        0.63        0.26      1.01 o 
   9   5   1       22.53       18.53      6.91 o 
  10   5   1        2.14        2.03      2.24 o 
  11   5   1        0.02        0.09      1.70 o 
  -5   6   1       18.77       16.14      5.29 o 
  -4   6   1        4.11        4.50      2.73 o 
  -3   6   1        0.11        0.45      1.71 o 
  -2   6   1        2.36        4.48      2.45 o 
  -1   6   1        0.02       -0.95      1.66 o 
   0   6   1        3.40        3.60      2.44 o 
   1   6   1        0.35        1.42      1.80 o 
   2   6   1        2.35        2.63      2.36 o 
   3   6   1        5.28        7.36      2.63 o 
   4   6   1        0.12        2.11      2.77 o 
   5   6   1        0.46        0.33      1.58 o 
 -19   0   2       22.70       40.79      5.41 o 
 -18   0   2        1.75        0.45      1.50 o 
 -17   0   2        5.98        4.34      4.92 o 
 -16   0   2        5.39        7.54      2.22 o 
 -15   0   2       68.07       84.32      4.42 o 
 -14   0   2       52.25       56.49      4.41 o 
 -13   0   2       37.31       34.89      3.94 o 
 -12   0   2       16.10       15.84      1.27 o 
 -11   0   2       83.06       77.36      2.81 o 
 -10   0   2      181.39      183.58      3.80 o 
  -9   0   2        7.89        7.14      0.89 o 
  -8   0   2      850.19      878.48     15.70 o 
  -7   0   2      163.65      174.34      4.91 o 
  -6   0   2       50.34       54.60      1.28 o 
  -5   0   2      320.03      312.92      4.62 o 
  -4   0   2      575.55      515.80      7.09 o 
  -3   0   2      495.32      462.46     14.19 o 
  -2   0   2     7699.59     8307.88    262.29 o 
  -1   0   2        5.88        3.54      0.75 o 
   0   0   2      346.14      349.28      9.63 o 
   1   0   2     4304.56     4453.65     93.44 o 
   2   0   2        5.48        5.02      0.36 o 
   3   0   2       55.46       53.76      3.77 o 
   4   0   2      506.28      519.53     13.25 o 
   5   0   2        0.97       -0.24      0.77 o 
   6   0   2      196.16      223.34     15.71 o 
   7   0   2        0.06        0.32      0.72 o 
   8   0   2      204.67      167.09      6.76 o 
   9   0   2        3.48        2.41      0.85 o 
  10   0   2      105.20       83.56      4.35 o 
  11   0   2      200.12      198.30      6.83 o 
  12   0   2     1362.93     1458.30     39.30 o 
  13   0   2       40.27       40.52      4.15 o 
  14   0   2       24.37       23.60      2.36 o 
  15   0   2        0.32        1.55      2.09 o 
  16   0   2        5.74        6.26      1.91 o 
  17   0   2       13.25       17.51      3.64 o 
  18   0   2        0.14        3.29      1.86 o 
  19   0   2       18.72       33.99     11.63 o 
 -19   1   2        0.38        0.82      1.33 o 
 -18   1   2        3.86        3.79      1.31 o 
 -17   1   2        0.56        1.50      0.91 o 
 -16   1   2        0.02        0.45      0.78 o 
 -15   1   2       32.41       36.40      2.11 o 
 -14   1   2       73.50       69.82      2.36 o 
 -13   1   2      199.06      195.45      4.38 o 
 -12   1   2       51.74       51.37      1.87 o 
 -11   1   2      115.57      105.71      3.37 o 
 -10   1   2       54.36       52.22      1.65 o 
  -9   1   2      309.89      294.63      4.53 o 
  -8   1   2       93.69       98.02      1.88 o 
  -7   1   2      246.68      238.84      6.81 o 
  -6   1   2      192.84      180.84      4.42 o 
  -5   1   2       13.19       13.07      0.72 o 
  -4   1   2      180.17      166.38      3.25 o 
  -3   1   2      249.29      239.88      4.96 o 
  -2   1   2     3434.65     3721.22     58.95 o 
  -1   1   2     1980.97     2106.70     38.38 o 
   0   1   2     6653.39     7649.75    156.77 o 
   1   1   2      824.36      804.35     11.88 o 
   2   1   2       40.61       36.52      1.65 o 
   3   1   2       75.47       60.98      2.07 o 
   4   1   2      168.54      154.73      2.94 o 
   5   1   2      978.72     1001.85     15.95 o 
   6   1   2     1072.18     1047.04     31.71 o 
   7   1   2       99.41       85.89      2.74 o 
   8   1   2        0.18        0.09      0.34 o 
   9   1   2       14.39       15.57      1.53 o 
  10   1   2       42.32       41.90      1.75 o 
  11   1   2        0.18        0.25      0.92 o 
  12   1   2      166.76      186.35      5.16 o 
  13   1   2        9.57       11.13      1.94 o 
  14   1   2       11.45       12.53      2.22 o 
  15   1   2        1.11        1.50      0.92 o 
  16   1   2        7.86       12.20      1.70 o 
  17   1   2        0.00        0.27      0.80 o 
  18   1   2        0.01        1.08      1.36 o 
 -18   2   2        1.38       -0.81      2.35 o 
 -17   2   2        0.28        1.02      1.12 o 
 -16   2   2        0.41        1.16      1.00 o 
 -15   2   2       14.19       14.51      1.67 o 
 -14   2   2        5.63        4.57      1.17 o 
 -13   2   2        9.18       10.62      1.47 o 
 -12   2   2       31.21       30.37      1.68 o 
 -11   2   2       59.97       57.98      2.01 o 
 -10   2   2       14.99       14.88      1.13 o 
  -9   2   2       49.54       50.34      2.28 o 
  -8   2   2        6.00        6.25      1.11 o 
  -7   2   2       13.24       11.25      0.99 o 
  -6   2   2       10.47       12.18      1.07 o 
  -5   2   2      236.94      243.50      6.08 o 
  -4   2   2        2.13        2.28      0.55 o 
  -3   2   2        0.38        0.36      0.42 o 
  -2   2   2      275.47      282.66      7.24 o 
  -1   2   2      830.35      884.54     25.79 o 
   0   2   2       30.69       45.51      5.60 o 
   1   2   2        0.20        0.09      0.47 o 
   2   2   2      105.87      104.72      2.72 o 
   3   2   2      266.47      264.85      7.90 o 
   4   2   2      339.65      382.37      9.07 o 
   5   2   2       36.21       35.05      1.68 o 
   6   2   2      596.16      626.86     10.99 o 
   7   2   2        0.21       -0.11      0.52 o 
   8   2   2        1.38        1.16      1.06 o 
   9   2   2        0.53        0.24      0.67 o 
  10   2   2       34.32       25.19      2.09 o 
  11   2   2        0.50        0.31      0.92 o 
  12   2   2        0.22        0.77      1.37 o 
  13   2   2        1.84        2.25      1.71 o 
  14   2   2        1.43        1.51      1.45 o 
  15   2   2        2.79        3.34      1.42 o 
  16   2   2        1.40        3.30      1.86 o 
  17   2   2        0.44        0.99      2.22 o 
  18   2   2       15.78       32.28      3.71 o 
 -17   3   2        0.00        3.06      2.01 o 
 -16   3   2        0.59        2.02      1.32 o 
 -15   3   2        0.01        0.95      1.26 o 
 -14   3   2       12.56       12.60      1.66 o 
 -13   3   2        0.03        1.04      0.80 o 
 -12   3   2        3.27        2.69      0.97 o 
 -11   3   2       25.46       28.51      2.29 o 
 -10   3   2       39.80       42.86      2.29 o 
  -9   3   2        8.71        5.15      1.95 o 
  -8   3   2       30.85       33.65      2.19 o 
  -7   3   2      290.53      295.01      7.36 o 
  -6   3   2      114.46      116.32      3.31 o 
  -5   3   2       34.67       32.30      1.94 o 
  -4   3   2       29.65       25.77      1.77 o 
  -3   3   2        6.37        5.11      1.38 o 
  -2   3   2        9.63       10.00      1.49 o 
  -1   3   2       10.05       13.01      1.55 o 
   0   3   2       56.67       58.47      3.55 o 
   1   3   2        8.42        8.98      1.74 o 
   2   3   2       39.97       44.33      2.38 o 
   3   3   2       35.09       33.99      2.41 o 
   4   3   2      216.26      220.99      5.84 o 
   5   3   2        0.50        1.20      0.92 o 
   6   3   2       55.10       59.98      2.98 o 
   7   3   2       34.42       35.36      2.85 o 
   8   3   2       59.59       60.76      4.22 o 
   9   3   2        2.50        1.88      1.36 o 
  10   3   2        0.12        0.01      0.83 o 
  11   3   2        8.51        6.33      1.55 o 
  12   3   2        1.52        1.25      0.98 o 
  13   3   2        4.03        0.71      0.99 o 
  14   3   2       13.59        8.88      5.63 o 
  15   3   2        0.02        0.01      1.11 o 
  16   3   2        0.02       -0.74      1.56 o 
 -15   4   2        0.43        7.46      3.58 o 
 -14   4   2        0.62        3.11      1.56 o 
 -13   4   2        1.89        5.40      2.27 o 
 -12   4   2        0.85        0.16      1.14 o 
 -11   4   2        0.81        1.31      1.92 o 
 -10   4   2        0.39        0.22      1.10 o 
  -9   4   2       62.06       67.19      3.35 o 
  -8   4   2        1.43        1.57      1.29 o 
  -7   4   2      120.40      133.53      4.80 o 
  -6   4   2        3.34        3.09      1.52 o 
  -5   4   2       28.60       30.29      2.54 o 
  -4   4   2       29.60       25.48      8.13 o 
  -3   4   2        0.71        1.17      1.16 o 
  -2   4   2        3.16        4.22      1.65 o 
  -1   4   2        4.52        4.55      1.73 o 
   0   4   2       11.20       13.07      2.01 o 
   1   4   2       49.92       49.05      3.42 o 
   2   4   2      134.90      145.46      7.17 o 
   3   4   2        0.78       -0.33      1.19 o 
   4   4   2        8.01        9.18      1.85 o 
   5   4   2       35.78       44.85      2.93 o 
   6   4   2        0.50       -0.99      1.05 o 
   7   4   2       46.18       40.50      3.62 o 
   8   4   2       10.89        9.39      2.83 o 
   9   4   2        1.86        3.94      1.98 o 
  10   4   2        1.86        2.64      1.67 o 
  11   4   2        0.00        0.48      1.37 o 
  12   4   2        5.19        2.11      1.86 o 
  13   4   2        0.24        0.09      1.01 o 
  14   4   2        0.00       -0.16      1.25 o 
 -11   5   2        1.22       -1.32      2.43 o 
 -10   5   2        0.44        0.72      1.49 o 
  -9   5   2        1.59        1.15      1.36 o 
  -8   5   2        0.02        1.13      1.42 o 
  -7   5   2        6.55        3.31      2.06 o 
  -6   5   2        3.83        2.77      1.82 o 
  -5   5   2        1.62        2.27      1.53 o 
  -4   5   2        1.15        1.76      1.66 o 
  -3   5   2        0.02        2.35      2.26 o 
  -2   5   2        1.10        0.75      1.35 o 
  -1   5   2        3.86        1.10      1.55 o 
   0   5   2       19.20       21.70      3.65 o 
   1   5   2        2.72        1.02      1.62 o 
   2   5   2        1.12        2.56      1.81 o 
   3   5   2        3.85        5.26      2.27 o 
   4   5   2        3.07        1.19      1.65 o 
   5   5   2       36.69       42.98      3.76 o 
   6   5   2        9.51        9.57      2.76 o 
   7   5   2        3.87        1.74      1.73 o 
   8   5   2       14.86       12.57      4.08 o 
   9   5   2        0.02       -0.10      1.33 o 
  10   5   2        0.09       -0.04      1.77 o 
  11   5   2        0.68       -1.24      2.60 o 
  -5   6   2        0.75        0.08      1.34 o 
  -4   6   2        2.55        2.12      2.27 o 
  -3   6   2        3.45        4.09      3.04 o 
  -2   6   2        0.32        1.17      1.77 o 
  -1   6   2        2.55        1.57      1.92 o 
   0   6   2        0.35        0.98      1.94 o 
   1   6   2        2.34        1.32      1.79 o 
   2   6   2        5.64        4.16      2.52 o 
   3   6   2        2.56        3.99      2.01 o 
   4   6   2        0.00        0.41      1.71 o 
 -19   1   3        1.77        5.28      4.39 o 
 -18   1   3        5.12        3.65      1.84 o 
 -17   1   3        2.34        1.79      1.23 o 
 -16   1   3       23.54       26.30      1.66 o 
 -15   1   3       14.47       12.46      2.49 o 
 -14   1   3        0.01        0.25      0.44 o 
 -13   1   3        0.54        0.78      0.63 o 
 -12   1   3        8.00       10.67      0.85 o 
 -11   1   3        9.65        6.78      0.80 o 
 -10   1   3        9.44        8.02      0.64 o 
  -9   1   3        6.78        8.03      0.50 o 
  -8   1   3       70.77       68.57      3.08 o 
  -7   1   3       11.55       13.45      1.09 o 
  -6   1   3      324.23      337.49      6.20 o 
  -5   1   3        9.00        5.87      0.29 o 
  -4   1   3       63.77       52.86      1.15 o 
  -3   1   3      785.58      780.29      9.08 o 
  -2   1   3     1027.93     1074.59     13.15 o 
  -1   1   3        3.36        2.79      0.54 o 
   0   1   3      783.93      823.05     18.88 o 
   1   1   3       31.24       25.88      1.21 o 
   2   1   3      469.01      489.70      7.70 o 
   3   1   3      378.87      408.15     12.14 o 
   4   1   3       29.70       27.03      1.08 o 
   5   1   3      592.89      598.13     13.68 o 
   6   1   3        6.35        7.55      1.20 o 
   7   1   3       82.76       90.48      4.16 o 
   8   1   3        0.03        0.26      1.08 o 
   9   1   3       20.70       19.25      2.34 o 
  10   1   3       46.04       44.90      1.76 o 
  11   1   3      341.94      386.57      8.62 o 
  12   1   3        6.24        7.78      1.12 o 
  13   1   3        6.11        7.35      1.51 o 
  14   1   3       11.47       12.54      1.88 o 
  15   1   3        0.28       -0.22      0.88 o 
  16   1   3        0.92        2.01      1.06 o 
  17   1   3        5.67        9.21      2.11 o 
  18   1   3        9.98       20.04      5.06 o 
 -18   2   3        0.21        2.80      2.13 o 
 -17   2   3        0.83        6.27      2.72 o 
 -16   2   3        1.06        2.57      2.26 o 
 -15   2   3       25.06       21.12      1.75 o 
 -14   2   3       51.87       42.09      4.26 o 
 -13   2   3        0.41        0.63      0.66 o 
 -12   2   3      174.17      169.76      8.08 o 
 -11   2   3       46.20       45.98      1.72 o 
 -10   2   3        1.47        1.66      0.67 o 
  -9   2   3       14.49       15.06      1.44 o 
  -8   2   3       51.93       52.10      2.30 o 
  -7   2   3       10.53       13.09      0.81 o 
  -6   2   3        3.87        3.51      0.77 o 
  -5   2   3      132.66      134.65      2.82 o 
  -4   2   3        3.62        4.51      0.67 o 
  -3   2   3      227.80      243.89      5.63 o 
  -2   2   3      577.89      611.69      9.64 o 
  -1   2   3     1088.52     1107.34     21.71 o 
   0   2   3     1097.59     1242.82     19.54 o 
   1   2   3       23.70       58.69      4.03 o 
   2   2   3      114.72      114.36      3.20 o 
   3   2   3      196.54      195.59      4.68 o 
   4   2   3      357.03      368.21      7.93 o 
   5   2   3       44.74       39.68      2.01 o 
   6   2   3       62.71       59.20      2.77 o 
   7   2   3        1.02        2.18      0.68 o 
   8   2   3        7.68        8.51      1.34 o 
   9   2   3        2.07        2.94      0.78 o 
  10   2   3       37.78       29.71      7.71 o 
  11   2   3      164.73      178.48      6.36 o 
  12   2   3       20.51       15.99      2.75 o 
  13   2   3       22.66       21.97      3.25 o 
  14   2   3        1.43        0.79      1.61 o 
  15   2   3        3.35        5.46      2.35 o 
  16   2   3        3.13        4.56      2.77 o 
  17   2   3        0.76        5.10      2.22 o 
 -17   3   3        2.20        5.13      2.78 o 
 -16   3   3        0.09       -1.51      1.78 o 
 -15   3   3        0.00        1.80      2.96 o 
 -14   3   3       12.09        8.13      1.44 o 
 -13   3   3       25.45       25.29      3.09 o 
 -12   3   3       59.20       63.85      2.72 o 
 -11   3   3       23.46       26.37      2.10 o 
 -10   3   3       69.55       77.17      3.94 o 
  -9   3   3        4.86        6.17      0.97 o 
  -8   3   3      303.31      314.18      6.89 o 
  -7   3   3        5.33        5.83      1.19 o 
  -6   3   3       15.62       14.68      1.45 o 
  -5   3   3       15.74       15.06      1.88 o 
  -4   3   3       23.65       28.64      1.73 o 
  -3   3   3        7.11        7.81      1.42 o 
  -2   3   3       24.68       29.30      1.80 o 
  -1   3   3       58.90       53.68      2.46 o 
   0   3   3       10.96        9.78      1.64 o 
   1   3   3       13.06       12.87      1.73 o 
   2   3   3       13.82       13.09      1.80 o 
   3   3   3        0.13        1.85      1.27 o 
   4   3   3      110.24      111.06      4.66 o 
   5   3   3       28.30       32.44      2.66 o 
   6   3   3       54.11       48.94      2.75 o 
   7   3   3        0.00        1.16      1.19 o 
   8   3   3       29.74       37.09      3.04 o 
   9   3   3        0.05       -0.32      1.26 o 
  10   3   3        0.11       -0.25      0.80 o 
  11   3   3        0.21        0.59      1.05 o 
  12   3   3       12.27        4.57      2.66 o 
  13   3   3        0.00       -0.97      1.57 o 
  14   3   3       12.33       12.80      3.43 o 
  15   3   3        7.92       11.81      3.68 o 
  16   3   3        1.87        5.96      2.63 o 
 -14   4   3        0.03       -0.58      1.62 o 
 -13   4   3        1.47        0.62      0.92 o 
 -12   4   3        0.10        0.50      1.45 o 
 -11   4   3        0.00       -0.29      1.40 o 
 -10   4   3        3.66        1.28      0.99 o 
  -9   4   3        0.08       -0.20      1.04 o 
  -8   4   3      105.90      118.32      5.15 o 
  -7   4   3       15.33       16.60      2.00 o 
  -6   4   3       47.86       49.88      3.12 o 
  -5   4   3       22.80       25.56      3.09 o 
  -4   4   3        0.38        0.22      0.94 o 
  -3   4   3        1.25       -0.28      1.27 o 
  -2   4   3        5.86        3.56      1.46 o 
  -1   4   3       49.25       51.33      3.55 o 
   0   4   3        1.92        3.99      1.50 o 
   1   4   3       29.34       40.56      3.85 o 
   2   4   3       16.17       17.02      3.06 o 
   3   4   3       30.98       37.49      3.61 o 
   4   4   3       84.47       95.21      4.47 o 
   5   4   3       18.98       16.16      2.90 o 
   6   4   3       72.33       77.09      4.26 o 
   7   4   3       15.24       15.68      2.67 o 
   8   4   3        1.66        0.76      1.28 o 
   9   4   3        0.77        0.13      0.97 o 
  10   4   3        0.65       -0.02      0.97 o 
  11   4   3        8.80        4.94      4.40 o 
  12   4   3        0.01        0.54      1.54 o 
  13   4   3       22.05       16.02      8.36 o 
 -11   5   3        0.04        2.59      2.64 o 
 -10   5   3        0.14       -0.08      0.98 o 
  -9   5   3        0.67        0.92      1.66 o 
  -8   5   3        0.30       -0.49      1.58 o 
  -7   5   3        4.91        2.91      2.08 o 
  -6   5   3       14.63       11.38      3.84 o 
  -5   5   3       12.67       14.21      3.56 o 
  -4   5   3        8.36        9.67      2.78 o 
  -3   5   3        0.30        2.82      1.69 o 
  -2   5   3       11.35       10.40      4.42 o 
  -1   5   3        4.66        5.18      2.87 o 
   0   5   3       22.34       18.31      5.69 o 
   1   5   3       41.37       53.68      4.43 o 
   2   5   3        1.43        3.05      2.33 o 
   3   5   3        0.21       -0.10      1.00 o 
   4   5   3        5.39        3.72      1.87 o 
   5   5   3        0.00       -0.08      1.19 o 
   6   5   3        8.53        1.69      1.61 o 
   7   5   3       11.11        2.54      1.89 o 
   8   5   3        0.20       -0.02      1.32 o 
   9   5   3        0.62        0.09      1.53 o 
  10   5   3        0.20       -0.23      1.58 o 
  -4   6   3        0.18        0.52      2.61 o 
  -3   6   3        0.83        3.14      2.05 o 
  -2   6   3        5.11        4.67      2.57 o 
  -1   6   3        1.43        1.95      2.52 o 
   0   6   3        2.08        0.52      1.50 o 
   1   6   3        0.63        2.00      2.37 o 
   2   6   3        7.57        9.10      2.62 o 
   3   6   3        1.85        1.26      3.36 o 
 -19   0   4        8.94        0.14      4.27 o 
 -18   0   4        4.43       -0.13      3.85 o 
 -17   0   4        7.31       11.94      5.18 o 
 -16   0   4       12.15       12.13      2.47 o 
 -15   0   4       33.90       30.88      3.23 o 
 -14   0   4        4.81        5.65      1.06 o 
 -13   0   4      111.49      111.85     11.06 o 
 -12   0   4        1.37        1.02      0.77 o 
 -11   0   4       38.52       34.95      6.59 o 
 -10   0   4       21.03       17.31      0.80 o 
  -9   0   4      320.87      312.96      5.86 o 
  -8   0   4        0.00        0.28      0.30 o 
  -7   0   4     1111.32     1137.31     28.93 o 
  -6   0   4       39.78       40.26      1.76 o 
  -5   0   4      209.76      212.08      5.63 o 
  -4   0   4      442.98      394.70      7.51 o 
  -3   0   4     2715.16     2888.92     89.57 o 
  -2   0   4      945.84      976.27     16.91 o 
  -1   0   4      508.41      434.91     13.89 o 
   0   0   4      544.54      530.27     11.24 o 
   1   0   4       31.91       37.59      3.13 o 
   2   0   4       49.18       59.26      1.96 o 
   3   0   4      593.47      546.86     17.77 o 
   4   0   4     1083.66     1207.05     41.04 o 
   5   0   4      623.04      689.81     28.16 o 
   6   0   4       40.02       38.34      3.86 o 
   7   0   4       52.23       72.54      8.37 o 
   8   0   4       21.58       22.83      3.66 o 
   9   0   4        4.28        3.66      0.81 o 
  10   0   4      151.21      154.53      5.10 o 
  11   0   4       11.35       10.95      1.14 o 
  12   0   4       39.40       39.12      8.15 o 
  13   0   4       47.91       45.97      2.61 o 
  14   0   4        9.25        7.84      1.59 o 
  15   0   4        0.94        0.41      0.98 o 
  16   0   4       11.05       15.30      5.75 o 
  17   0   4       13.96       22.83     11.10 o 
 -19   1   4        5.26       -0.11      1.86 o 
 -18   1   4        0.75        2.59      4.39 o 
 -17   1   4        0.00        0.89      1.22 o 
 -16   1   4        2.14        2.48      1.94 o 
 -15   1   4        1.67       -0.84      1.36 o 
 -14   1   4       10.25        7.05      2.31 o 
 -13   1   4       29.77       28.30      2.78 o 
 -12   1   4        1.65        0.68      0.66 o 
 -11   1   4        1.36        1.08      1.13 o 
 -10   1   4       19.67       18.99      1.35 o 
  -9   1   4      107.39       97.63      5.20 o 
  -8   1   4      130.68      129.60      7.08 o 
  -7   1   4       46.92       45.95      2.05 o 
  -6   1   4       27.03       26.86      1.68 o 
  -5   1   4        2.83        2.46      0.27 o 
  -4   1   4        0.55       -0.04      0.24 o 
  -3   1   4      173.24      199.15      3.04 o 
  -2   1   4      137.75      141.67      4.05 o 
  -1   1   4     1706.43     1867.79     26.85 o 
   0   1   4       18.05       85.04      2.57 o 
   1   1   4      432.90      447.95      8.19 o 
   2   1   4      146.48      140.88      3.53 o 
   3   1   4      358.38      362.72      6.38 o 
   4   1   4        2.93        4.00      0.70 o 
   5   1   4       13.86       14.50      1.00 o 
   6   1   4       10.57       10.24      1.65 o 
   7   1   4        9.00        9.75      1.86 o 
   8   1   4       17.74       17.69      2.09 o 
   9   1   4       77.07       79.92      4.45 o 
  10   1   4      176.59      201.04      8.61 o 
  11   1   4      135.72      147.69      6.71 o 
  12   1   4       96.27      106.78      5.38 o 
  13   1   4       53.26       67.10      5.92 o 
  14   1   4        0.05        0.00      0.97 o 
  15   1   4        2.66        2.45      1.31 o 
  16   1   4        0.82        1.64      2.04 o 
  17   1   4       14.03       23.08      7.55 o 
 -18   2   4        0.03        2.11      1.71 o 
 -17   2   4        1.60        2.26      1.84 o 
 -16   2   4       10.42        5.76      4.47 o 
 -15   2   4       20.34       15.05     10.25 o 
 -14   2   4        8.59        2.60      2.22 o 
 -13   2   4       87.10      100.18      5.94 o 
 -12   2   4       30.23       33.76      2.69 o 
 -11   2   4       15.87       15.80      2.04 o 
 -10   2   4        5.25        3.66      0.83 o 
  -9   2   4      226.67      218.77      6.04 o 
  -8   2   4        0.03        0.12      0.42 o 
  -7   2   4       33.66       31.89      1.23 o 
  -6   2   4        0.02        0.25      0.35 o 
  -5   2   4       17.89       18.97      0.99 o 
  -4   2   4       23.75       22.44      1.09 o 
  -3   2   4       34.57       38.51      1.32 o 
  -2   2   4       88.66       82.86      2.60 o 
  -1   2   4      484.85      447.36      9.92 o 
   0   2   4      159.42      170.92      3.95 o 
   1   2   4      403.77      399.65      6.67 o 
   2   2   4       44.86       47.22      2.76 o 
   3   2   4      215.41      217.46      7.15 o 
   4   2   4        2.89        2.74      0.96 o 
   5   2   4      216.32      218.59      5.62 o 
   6   2   4      109.00      118.77      3.55 o 
   7   2   4       20.00       21.73      1.92 o 
   8   2   4       19.77       14.59      2.49 o 
   9   2   4       20.83       24.18      2.69 o 
  10   2   4       98.52      116.83      5.78 o 
  11   2   4        3.82        1.64      1.62 o 
  12   2   4       41.08       57.37      4.12 o 
  13   2   4        0.15       -0.06      1.12 o 
  14   2   4        0.29        0.11      1.31 o 
  15   2   4        1.50        4.17      2.53 o 
  16   2   4        0.39        1.62      2.14 o 
 -16   3   4        7.32        8.06      2.32 o 
 -15   3   4        5.03        2.47      2.02 o 
 -14   3   4        0.29        0.82      1.80 o 
 -13   3   4       42.76       43.56      3.16 o 
 -12   3   4        2.92        2.46      0.92 o 
 -11   3   4        4.80        4.50      1.37 o 
 -10   3   4        2.37        2.21      1.20 o 
  -9   3   4      166.78      168.07      5.73 o 
  -8   3   4        2.22        2.54      1.01 o 
  -7   3   4       89.92       92.51      2.98 o 
  -6   3   4       13.96       17.67      1.45 o 
  -5   3   4        2.89        3.92      0.92 o 
  -4   3   4       11.86       11.56      1.64 o 
  -3   3   4        0.56       -0.10      0.59 o 
  -2   3   4       74.21       79.58      2.95 o 
  -1   3   4       42.77       41.21      2.20 o 
   0   3   4        3.47        5.33      1.28 o 
   1   3   4      128.99      129.07      4.19 o 
   2   3   4       53.22       49.68      2.68 o 
   3   3   4       34.58       33.76      2.39 o 
   4   3   4        9.48       10.23      2.01 o 
   5   3   4      309.63      322.15      9.47 o 
   6   3   4       26.28       30.41      2.59 o 
   7   3   4       11.27       12.21      2.01 o 
   8   3   4        0.03        0.56      0.72 o 
   9   3   4        0.09        0.55      1.03 o 
  10   3   4        6.04        3.48      1.48 o 
  11   3   4        1.67        0.80      1.02 o 
  12   3   4        2.95        1.79      1.81 o 
  13   3   4        4.39        2.05      1.81 o 
  14   3   4        0.23        0.94      1.84 o 
  15   3   4        1.41        6.59      3.16 o 
 -14   4   4        4.21        7.23      3.15 o 
 -13   4   4        5.11        2.93      3.52 o 
 -12   4   4        7.41        1.50      2.18 o 
 -11   4   4        0.12       -0.24      0.92 o 
 -10   4   4        0.27        0.19      0.76 o 
  -9   4   4        8.97        3.34      1.80 o 
  -8   4   4        0.06        0.43      0.93 o 
  -7   4   4       33.31       38.90      2.76 o 
  -6   4   4       49.94       56.57      3.02 o 
  -5   4   4        0.54        0.67      1.07 o 
  -4   4   4        0.34       -0.06      0.72 o 
  -3   4   4        8.28        6.24      1.60 o 
  -2   4   4        0.61        0.36      0.90 o 
  -1   4   4       15.52       13.06      2.58 o 
   0   4   4       20.59       22.09      2.88 o 
   1   4   4        8.20        8.58      1.76 o 
   2   4   4        4.50        3.53      1.83 o 
   3   4   4       57.14       64.93      3.77 o 
   4   4   4       18.70       16.55      2.42 o 
   5   4   4       45.50       46.39      3.22 o 
   6   4   4        2.87        1.55      1.54 o 
   7   4   4       18.56        0.24      1.31 o 
   8   4   4        4.05        0.10      0.88 o 
   9   4   4        0.18        0.13      1.04 o 
  10   4   4        0.38        0.10      1.23 o 
  11   4   4        1.50       -0.05      0.89 o 
  12   4   4        0.01       -1.85      2.02 o 
  13   4   4       12.71       14.99      6.72 o 
 -10   5   4        0.49       -0.20      1.05 o 
  -9   5   4        3.21        0.34      1.17 o 
  -8   5   4        1.29        0.11      0.95 o 
  -7   5   4        1.31        0.99      1.75 o 
  -6   5   4        4.09        3.53      1.75 o 
  -5   5   4        3.47        3.46      1.79 o 
  -4   5   4        0.15       -0.30      1.15 o 
  -3   5   4       10.68        7.86      2.49 o 
  -2   5   4        7.76        8.96      2.72 o 
  -1   5   4        2.19       -0.40      1.29 o 
   0   5   4        2.58        3.19      2.03 o 
   1   5   4        8.65        8.65      2.73 o 
   2   5   4        1.03       -0.16      1.09 o 
   3   5   4        0.02        0.66      1.94 o 
   4   5   4        0.22        0.66      1.31 o 
   5   5   4        1.30       -0.03      0.93 o 
   6   5   4        0.56        1.13      1.68 o 
   7   5   4        0.85       -0.01      1.12 o 
   8   5   4        1.80       -0.08      1.37 o 
   9   5   4        0.09        0.02      1.36 o 
 -18   1   5        0.79        2.15      4.75 o 
 -17   1   5       11.66       14.65      5.09 o 
 -16   1   5        0.00        2.11      1.47 o 
 -15   1   5        6.66        3.43      1.36 o 
 -14   1   5       14.21       11.93      2.69 o 
 -13   1   5       27.41       29.54      2.53 o 
 -12   1   5       47.59       50.79      2.91 o 
 -11   1   5       19.66       24.37      1.76 o 
 -10   1   5        4.36        4.76      1.33 o 
  -9   1   5        6.35        6.01      1.06 o 
  -8   1   5       48.06       48.64      1.77 o 
  -7   1   5       15.51       11.78      1.20 o 
  -6   1   5      129.09      133.73      6.67 o 
  -5   1   5      127.35      114.70      4.11 o 
  -4   1   5      432.31      443.92      6.73 o 
  -3   1   5      128.90      122.31      3.09 o 
  -2   1   5       97.46       99.20      2.26 o 
  -1   1   5        2.22        3.34      0.83 o 
   0   1   5        1.10        0.44      0.41 o 
   1   1   5        8.52       11.33      1.06 o 
   2   1   5        0.00       -0.07      0.62 o 
   3   1   5       28.19       29.04      1.35 o 
   4   1   5       19.24       18.61      1.20 o 
   5   1   5        5.32        5.81      0.81 o 
   6   1   5       94.29       94.91      3.02 o 
   7   1   5        9.89        8.84      1.31 o 
   8   1   5       12.30       13.36      1.53 o 
   9   1   5       95.18      104.29      3.11 o 
  10   1   5       72.64       66.54      4.35 o 
  11   1   5        4.79        5.50      2.74 o 
  12   1   5        4.65        9.80      2.53 o 
  13   1   5        6.13        6.18      2.05 o 
  14   1   5        5.55        4.53      1.56 o 
  15   1   5        0.92        0.70      1.73 o 
  16   1   5       10.97        5.40      4.71 o 
 -17   2   5        3.66        2.90      2.42 o 
 -16   2   5        0.01        1.66      2.05 o 
 -15   2   5        0.24       -0.15      1.38 o 
 -14   2   5        8.29        3.86      3.48 o 
 -13   2   5        0.98        0.40      1.49 o 
 -12   2   5        2.18        2.60      1.25 o 
 -11   2   5       11.99       14.53      2.39 o 
 -10   2   5      198.97      211.36      7.02 o 
  -9   2   5        3.39        2.86      1.10 o 
  -8   2   5      260.87      261.70      7.09 o 
  -7   2   5       56.92       59.28      2.39 o 
  -6   2   5       34.52       34.55      1.20 o 
  -5   2   5        1.82        2.85      0.57 o 
  -4   2   5        0.00        0.50      0.44 o 
  -3   2   5       98.66       98.45      2.30 o 
  -2   2   5      181.99      176.28      3.48 o 
  -1   2   5       58.19       60.08      2.41 o 
   0   2   5      423.25      425.63      9.57 o 
   1   2   5        3.63        1.55      0.89 o 
   2   2   5        7.22        9.93      1.26 o 
   3   2   5        2.61        4.46      1.23 o 
   4   2   5      305.11      301.25      8.09 o 
   5   2   5       12.86       14.74      1.55 o 
   6   2   5        3.90        4.17      0.80 o 
   7   2   5       31.93       22.48      3.86 o 
   8   2   5        2.30        0.88      1.45 o 
   9   2   5       37.39       47.51      4.06 o 
  10   2   5       55.11       55.65      3.80 o 
  11   2   5       17.18       13.38      4.36 o 
  12   2   5       93.96      112.15      5.57 o 
  13   2   5        1.19        1.10      1.55 o 
  14   2   5        6.03        2.69      2.39 o 
  15   2   5        5.33        2.54      2.49 o 
  16   2   5        3.30        6.11      3.55 o 
 -16   3   5        0.33        1.55      1.93 o 
 -15   3   5        2.11        2.02      1.86 o 
 -14   3   5       35.13       38.74      3.62 o 
 -13   3   5        8.69        6.59      3.09 o 
 -12   3   5        6.51        4.87      2.24 o 
 -11   3   5        0.74        0.48      0.38 o 
 -10   3   5       24.26       23.81      3.73 o 
  -9   3   5        8.35        8.27      1.34 o 
  -8   3   5        6.27        6.14      1.47 o 
  -7   3   5       56.12       57.74      1.98 o 
  -6   3   5       16.24       16.58      1.64 o 
  -5   3   5        9.41        8.05      1.17 o 
  -4   3   5        1.68        1.41      0.96 o 
  -3   3   5        0.19       -0.01      0.51 o 
  -2   3   5      193.09      208.35      5.56 o 
  -1   3   5       26.57       34.68      5.52 o 
   0   3   5      365.01      380.65      7.92 o 
   1   3   5       58.70       68.35      4.72 o 
   2   3   5      111.96      118.37      4.07 o 
   3   3   5       19.11       20.29      2.11 o 
   4   3   5      341.70      356.52     10.99 o 
   5   3   5        1.65        1.26      0.90 o 
   6   3   5        3.53        6.27      1.42 o 
   7   3   5        0.56        0.45      0.95 o 
   8   3   5       14.64        9.74      3.87 o 
   9   3   5        4.97        2.50      1.35 o 
  10   3   5        3.00        1.91      1.19 o 
  11   3   5       32.82       49.87      4.19 o 
  12   3   5        1.02        1.19      2.24 o 
  13   3   5        0.39        0.66      2.39 o 
  14   3   5        0.95        0.69      2.16 o 
 -13   4   5        0.00       -0.62      2.16 o 
 -12   4   5        1.89        3.01      2.93 o 
 -11   4   5        0.01       -1.72      2.24 o 
 -10   4   5        0.18        0.60      0.69 o 
  -9   4   5        8.75        3.69      1.96 o 
  -8   4   5        0.12        0.30      0.82 o 
  -7   4   5        0.25        0.88      0.96 o 
  -6   4   5        3.17        2.14      1.52 o 
  -5   4   5        3.27        2.42      1.18 o 
  -4   4   5       20.77       22.81      2.08 o 
  -3   4   5        0.08        0.76      1.03 o 
  -2   4   5       32.12       33.29      2.91 o 
  -1   4   5        0.06        1.02      1.19 o 
   0   4   5       13.95       14.24      2.55 o 
   1   4   5        1.95        2.07      1.36 o 
   2   4   5        0.39        0.61      1.46 o 
   3   4   5        0.14        1.02      1.16 o 
   4   4   5       36.73       38.23      3.46 o 
   5   4   5        2.42        1.29      1.27 o 
   6   4   5       10.16        5.56      3.44 o 
   7   4   5        0.45        0.51      1.17 o 
   8   4   5        2.21        0.43      1.02 o 
   9   4   5        0.80        0.11      1.21 o 
  10   4   5        0.04        0.07      1.53 o 
  11   4   5        3.39        0.16      1.80 o 
  12   4   5        0.47       -0.19      1.81 o 
  -9   5   5       10.65        3.11      2.76 o 
  -8   5   5       37.82       48.35      7.83 o 
  -7   5   5        8.74        4.98      2.50 o 
  -6   5   5        0.26        1.20      1.91 o 
  -5   5   5        1.91        0.65      1.54 o 
  -4   5   5        5.56        8.47      3.45 o 
  -3   5   5        1.32        2.08      1.31 o 
  -2   5   5       23.77       33.62      3.65 o 
  -1   5   5       10.42       12.55      3.36 o 
   0   5   5        1.08        0.62      1.80 o 
   1   5   5        0.21        1.91      1.63 o 
   2   5   5        0.10        2.20      2.49 o 
   3   5   5        0.01        0.42      1.40 o 
   4   5   5        3.25        0.44      1.38 o 
   5   5   5        0.39        0.07      1.17 o 
   6   5   5       11.85        7.04      5.52 o 
   7   5   5        3.77        1.59      1.84 o 
   8   5   5        2.02        1.09      1.70 o 
 -18   0   6        5.76        5.70      5.36 o 
 -17   0   6        1.52        4.36      7.40 o 
 -16   0   6        5.64        4.59      4.41 o 
 -15   0   6       18.49       17.35      6.01 o 
 -14   0   6       59.12       80.28      9.69 o 
 -13   0   6       37.86       41.27     11.29 o 
 -12   0   6        0.84        7.02      6.39 o 
 -11   0   6       16.45       18.88      4.93 o 
 -10   0   6       22.68       30.41      5.50 o 
  -9   0   6       12.83       12.15      3.94 o 
  -8   0   6        0.22        2.17      2.37 o 
  -7   0   6       33.13       36.21      1.96 o 
  -6   0   6       85.90       87.00      2.14 o 
  -5   0   6       96.91      108.13      2.95 o 
  -4   0   6       86.30       84.63      2.69 o 
  -3   0   6      234.11      246.35      6.86 o 
  -2   0   6      176.79      170.32      6.17 o 
  -1   0   6      359.81      394.54      8.34 o 
   0   0   6      141.79      149.76      5.85 o 
   1   0   6       43.12       43.20      2.54 o 
   2   0   6       29.41       27.31      1.99 o 
   3   0   6       58.90       56.63      1.95 o 
   4   0   6       66.41       65.08      8.16 o 
   5   0   6      327.20      325.08     14.77 o 
   6   0   6        1.62        2.52      2.35 o 
   7   0   6       46.17       45.55      8.84 o 
   8   0   6      108.39      119.03      9.21 o 
   9   0   6      331.29      357.11     18.39 o 
  10   0   6       34.48       33.75      5.80 o 
  11   0   6       66.63       73.32      8.48 o 
  12   0   6       11.11       12.33      8.01 o 
  13   0   6        1.17       -0.67      2.87 o 
  14   0   6        0.00       -0.08      2.28 o 
  15   0   6       34.16       73.06     16.90 o 
  16   0   6       13.04       17.93      7.35 o 
 -18   1   6        0.32        2.54      3.20 o 
 -17   1   6        0.12        0.27      3.39 o 
 -16   1   6        2.47        3.04      3.38 o 
 -15   1   6        4.66        4.09      1.63 o 
 -14   1   6        3.27        2.24      1.37 o 
 -13   1   6       40.57       44.54      3.52 o 
 -12   1   6        7.59        7.44      1.35 o 
 -11   1   6       40.15       46.34      2.37 o 
 -10   1   6       11.95       11.06      1.57 o 
  -9   1   6      286.33      308.23     10.10 o 
  -8   1   6      105.14      104.58      4.79 o 
  -7   1   6      176.74      193.71      5.75 o 
  -6   1   6        0.19        0.00      0.63 o 
  -5   1   6        2.87        1.29      0.43 o 
  -4   1   6       36.77       38.76      1.95 o 
  -3   1   6       42.43       38.52      1.93 o 
  -2   1   6       47.77       47.56      2.10 o 
  -1   1   6       15.73       13.17      1.01 o 
   0   1   6       37.04       34.08      1.72 o 
   1   1   6        0.05       -0.01      0.39 o 
   2   1   6        1.48        0.72      0.53 o 
   3   1   6      476.49      468.35      8.34 o 
   4   1   6       14.94       16.38      1.48 o 
   5   1   6      169.59      170.21      4.53 o 
   6   1   6        6.26        5.65      1.21 o 
   7   1   6        4.54        4.10      0.73 o 
   8   1   6       10.37       12.77      2.52 o 
   9   1   6        1.00        0.89      0.66 o 
  10   1   6        0.00       -0.05      0.88 o 
  11   1   6       26.25       20.05      4.25 o 
  12   1   6       23.21       14.87      3.86 o 
  13   1   6        5.40        4.97      2.53 o 
  14   1   6        0.00       -0.89      1.83 o 
  15   1   6        0.71        0.74      2.13 o 
 -17   2   6        0.00        0.82      3.17 o 
 -16   2   6        0.53        2.46      3.10 o 
 -15   2   6        0.04        0.23      1.91 o 
 -14   2   6        6.11        1.74      1.91 o 
 -13   2   6        1.82        0.90      1.26 o 
 -12   2   6        5.01        3.00      2.09 o 
 -11   2   6        3.58        0.80      1.13 o 
 -10   2   6       12.16       10.18      1.84 o 
  -9   2   6        1.34        2.83      1.31 o 
  -8   2   6      112.83      120.97      4.34 o 
  -7   2   6        0.00       -0.07      0.23 o 
  -6   2   6       10.86       12.54      0.85 o 
  -5   2   6       53.22       55.90      1.96 o 
  -4   2   6       90.24       92.22      2.44 o 
  -3   2   6       75.85       77.57      2.47 o 
  -2   2   6        0.40        1.96      0.73 o 
  -1   2   6      256.99      257.74      5.05 o 
   0   2   6       23.64       26.06      1.91 o 
   1   2   6       24.80       20.46      1.93 o 
   2   2   6       17.43       18.52      1.90 o 
   3   2   6      300.80      289.41      8.53 o 
   4   2   6        3.13        2.93      1.45 o 
   5   2   6        7.85        8.23      1.10 o 
   6   2   6        0.00        0.21      0.46 o 
   7   2   6       10.87        9.56      1.77 o 
   8   2   6        9.08        8.39      2.27 o 
   9   2   6        0.10        0.64      0.79 o 
  10   2   6        8.56        5.76      3.22 o 
  11   2   6       40.82       60.30      3.88 o 
  12   2   6        0.75        0.72      1.10 o 
  13   2   6       17.19        8.13      5.57 o 
  14   2   6        0.07        1.33      2.05 o 
  15   2   6        5.92        3.05      3.14 o 
 -15   3   6       21.94       16.99     11.65 o 
 -14   3   6        2.01       -0.96      2.94 o 
 -13   3   6        1.56        0.23      1.36 o 
 -12   3   6        6.30        5.15      2.69 o 
 -11   3   6        8.89        4.45      2.19 o 
 -10   3   6        8.17        6.02      3.03 o 
  -9   3   6        1.47        0.79      0.57 o 
  -8   3   6        8.19        3.69      1.15 o 
  -7   3   6        1.66        0.76      0.53 o 
  -6   3   6       13.61       13.33      1.48 o 
  -5   3   6        9.52        7.35      1.18 o 
  -4   3   6        6.20        6.29      1.69 o 
  -3   3   6       89.43       86.27      3.93 o 
  -2   3   6        0.56        1.17      0.92 o 
  -1   3   6      230.02      228.12      6.38 o 
   0   3   6        0.50        3.01      1.30 o 
   1   3   6        7.38        8.11      1.56 o 
   2   3   6       15.72       14.90      2.03 o 
   3   3   6      100.17      100.98      4.95 o 
   4   3   6        0.05       -0.84      1.07 o 
   5   3   6        4.08        3.13      1.02 o 
   6   3   6       33.40       24.66      4.38 o 
   7   3   6        0.81       -0.35      0.79 o 
   8   3   6        3.97        1.22      0.99 o 
   9   3   6        6.46        1.53      1.62 o 
  10   3   6        4.59        1.18      1.39 o 
  11   3   6       34.11       45.91     12.76 o 
  12   3   6        0.01       -1.61      1.72 o 
  13   3   6       12.29       11.05      5.06 o 
 -13   4   6        2.15        5.08      4.59 o 
 -12   4   6        5.46        3.95      3.62 o 
 -11   4   6        4.97        4.98      4.06 o 
 -10   4   6       15.30       10.82      8.58 o 
  -9   4   6       36.84       42.61      3.97 o 
  -8   4   6        6.86        5.12      2.26 o 
  -7   4   6        0.15        2.15      1.38 o 
  -6   4   6        0.57        0.38      0.92 o 
  -5   4   6        4.90        5.31      2.43 o 
  -4   4   6        8.77        5.77      1.86 o 
  -3   4   6        1.41        0.93      1.22 o 
  -2   4   6        1.99        1.51      1.97 o 
  -1   4   6       68.21       82.06      4.09 o 
   0   4   6        9.58       10.11      2.55 o 
   1   4   6        0.70        0.35      0.99 o 
   2   4   6        0.00       -0.56      1.25 o 
   3   4   6        0.45        0.05      0.91 o 
   4   4   6        0.20        0.78      1.49 o 
   5   4   6       36.04       47.56      4.34 o 
   6   4   6        5.80        1.45      1.65 o 
   7   4   6        0.06        0.18      0.90 o 
   8   4   6        0.16        0.04      1.23 o 
   9   4   6        2.39        0.86      2.02 o 
  10   4   6        3.64        1.21      1.90 o 
  -8   5   6        7.26        7.33      6.12 o 
  -7   5   6        0.36       -0.37      1.06 o 
  -6   5   6        0.40        0.88      1.16 o 
  -5   5   6        2.31        1.20      1.30 o 
  -4   5   6        1.13        1.25      1.77 o 
  -3   5   6        4.37        5.96      2.71 o 
  -2   5   6        0.24        3.22      2.35 o 
  -1   5   6        0.09       -1.02      1.54 o 
   0   5   6        0.06        2.77      1.97 o 
   1   5   6        1.85        3.90      3.03 o 
   2   5   6        3.08        1.57      1.66 o 
   3   5   6        1.20        3.18      2.56 o 
   4   5   6        5.01        1.67      1.49 o 
   5   5   6        2.66        1.35      1.87 o 
   6   5   6        2.78        1.55      1.81 o 
 -17   1   7        0.68        0.98      3.16 o 
 -16   1   7        6.18        5.18      5.97 o 
 -15   1   7       14.01       18.90      7.62 o 
 -14   1   7        5.93       10.41      3.77 o 
 -13   1   7        0.04        0.20      0.55 o 
 -12   1   7        0.40        0.32      0.63 o 
 -11   1   7        3.58        2.64      0.99 o 
 -10   1   7       37.43       36.45      2.81 o 
  -9   1   7       75.02       78.13      4.15 o 
  -8   1   7        7.58        5.92      1.77 o 
  -7   1   7       76.60       80.68      3.23 o 
  -6   1   7       41.51       37.22      1.45 o 
  -5   1   7      108.97      109.35      2.73 o 
  -4   1   7        0.02       -0.37      0.59 o 
  -3   1   7       33.19       32.77      1.70 o 
  -2   1   7       17.88       19.96      1.41 o 
  -1   1   7      153.58      141.32      4.50 o 
   0   1   7       38.79       41.56      2.22 o 
   1   1   7        0.71        0.71      0.49 o 
   2   1   7       73.21       66.77      2.14 o 
   3   1   7        5.62        5.76      0.81 o 
   4   1   7        3.00        3.25      0.45 o 
   5   1   7        2.72        2.04      0.95 o 
   6   1   7       32.81       30.30      5.28 o 
   7   1   7       33.31       29.35      3.38 o 
   8   1   7       72.48       76.98      4.24 o 
   9   1   7        7.29        4.88      1.87 o 
  10   1   7        8.61        4.05      3.49 o 
  11   1   7        1.30        0.42      1.56 o 
  12   1   7        0.22        0.36      2.06 o 
  13   1   7        0.41        2.24      2.33 o 
  14   1   7        0.68       -0.21      2.29 o 
 -16   2   7        1.47        2.85      4.25 o 
 -15   2   7        1.38        0.12      2.26 o 
 -14   2   7       13.47        7.45      4.19 o 
 -13   2   7        1.72        0.57      0.94 o 
 -12   2   7        0.78        0.35      1.41 o 
 -11   2   7        0.07        0.23      1.31 o 
 -10   2   7       20.94       20.73      5.95 o 
  -9   2   7       96.28      108.85      4.88 o 
  -8   2   7       64.12       70.75      3.39 o 
  -7   2   7       45.35       46.09      2.59 o 
  -6   2   7       14.39       13.89      1.30 o 
  -5   2   7       13.33       13.82      1.15 o 
  -4   2   7        0.63        1.32      0.68 o 
  -3   2   7        0.87        1.74      0.77 o 
  -2   2   7        0.50        0.87      0.70 o 
  -1   2   7        0.11       -0.05      0.74 o 
   0   2   7       27.18       26.98      2.27 o 
   1   2   7       64.82       59.26      3.33 o 
   2   2   7      251.32      238.95      7.29 o 
   3   2   7       13.78       12.75      2.11 o 
   4   2   7      156.43      160.75      7.71 o 
   5   2   7       84.14       84.27      2.81 o 
   6   2   7       19.25       16.08      2.10 o 
   7   2   7        4.50        6.35      1.33 o 
   8   2   7        0.35        0.73      1.14 o 
   9   2   7        5.55        1.87      1.59 o 
  10   2   7        8.09        2.48      1.67 o 
  11   2   7       11.02        3.42      1.97 o 
  12   2   7        7.23        3.71      2.76 o 
  13   2   7        1.10        1.37      2.51 o 
 -14   3   7        1.24        1.21      1.56 o 
 -13   3   7        4.62        1.33      1.66 o 
 -12   3   7        1.50       -0.27      1.21 o 
 -11   3   7       11.89        3.19      2.54 o 
 -10   3   7       29.77       39.25      3.52 o 
  -9   3   7        3.99        3.24      2.03 o 
  -8   3   7        3.25        1.37      0.62 o 
  -7   3   7        0.83        0.94      0.60 o 
  -6   3   7        4.48        5.65      1.02 o 
  -5   3   7        0.00        0.68      0.72 o 
  -4   3   7        0.19        0.09      0.70 o 
  -3   3   7        5.19        3.68      1.31 o 
  -2   3   7       92.56       98.57      4.22 o 
  -1   3   7        5.06        5.75      1.59 o 
   0   3   7        0.97        0.86      0.98 o 
   1   3   7        3.13        3.16      1.81 o 
   2   3   7       13.72       13.45      2.42 o 
   3   3   7        0.28       -0.50      1.25 o 
   4   3   7       14.88       16.93      2.78 o 
   5   3   7       12.80       10.22      1.39 o 
   6   3   7        0.26        0.59      0.66 o 
   7   3   7        0.06        0.04      1.04 o 
   8   3   7        1.24        0.40      1.21 o 
   9   3   7        2.42        1.15      1.34 o 
  10   3   7       13.24        0.15      1.47 o 
  11   3   7        1.11        0.02      1.12 o 
  12   3   7       34.03       41.29     15.88 o 
 -11   4   7        8.18        4.32      4.33 o 
 -10   4   7        0.22        0.72      1.76 o 
  -9   4   7       17.31       24.52      9.67 o 
  -8   4   7        0.76        3.07      2.80 o 
  -7   4   7        0.60        0.51      0.87 o 
  -6   4   7        0.25        1.04      1.78 o 
  -5   4   7        7.49        5.29      2.77 o 
  -4   4   7       22.62       22.57      2.69 o 
  -3   4   7        7.16        5.25      1.53 o 
  -2   4   7       85.65      100.02      4.78 o 
  -1   4   7        1.35        2.98      1.51 o 
   0   4   7       10.43        9.82      2.50 o 
   1   4   7        0.30       -0.25      1.09 o 
   2   4   7        0.02        0.39      1.35 o 
   3   4   7       21.64       20.19      3.84 o 
   4   4   7        4.05        3.13      1.85 o 
   5   4   7        0.01        0.21      0.97 o 
   6   4   7        0.52        0.00      1.46 o 
   7   4   7        3.09        0.42      1.49 o 
   8   4   7        7.61        3.84      2.35 o 
   9   4   7        1.37        2.57      2.12 o 
  -6   5   7        0.87        1.19      1.39 o 
  -5   5   7        0.97        2.50      1.68 o 
  -4   5   7        0.59        1.04      1.64 o 
  -3   5   7        2.06        1.93      1.92 o 
  -2   5   7       11.59       14.18      2.89 o 
  -1   5   7        0.88        4.37      2.23 o 
   0   5   7        0.10        1.41      3.32 o 
   1   5   7        2.90        3.44      2.39 o 
   2   5   7        1.09        2.84      2.13 o 
   3   5   7        6.65       10.54      3.60 o 
 -16   0   8        0.43       -1.86      4.35 o 
 -15   0   8        0.54        1.62      3.94 o 
 -14   0   8        0.95        1.20      5.79 o 
 -13   0   8       12.60       14.79      9.53 o 
 -12   0   8       11.88       11.07      8.41 o 
 -11   0   8       44.28       46.79      7.76 o 
 -10   0   8      185.60      213.34     15.02 o 
  -9   0   8       84.69       98.07      9.56 o 
  -8   0   8      286.77      291.20     12.36 o 
  -7   0   8       67.24       66.40      4.48 o 
  -6   0   8       63.69       61.76      2.22 o 
  -5   0   8        9.92        8.17      1.11 o 
  -4   0   8        2.60        3.06      0.99 o 
  -3   0   8        0.50        1.01      0.93 o 
  -2   0   8      166.49      157.33      4.85 o 
  -1   0   8        0.04        1.28      0.99 o 
   0   0   8       23.09       21.44      2.36 o 
   1   0   8       72.00       70.17      2.81 o 
   2   0   8        0.42       -0.34      1.71 o 
   3   0   8       89.22       98.02      7.34 o 
   4   0   8       33.97       37.62      8.42 o 
   5   0   8        0.04        0.91      3.53 o 
   6   0   8       43.68       42.22      6.18 o 
   7   0   8       56.76       63.74      7.60 o 
   8   0   8       19.32       23.86      9.19 o 
   9   0   8        8.55       13.28      5.02 o 
  10   0   8       20.82       20.76      6.10 o 
  11   0   8        3.78        4.72      4.38 o 
  12   0   8       16.94       27.65     12.41 o 
  13   0   8        0.50        2.39      4.30 o 
 -16   1   8        1.88        1.80      3.14 o 
 -15   1   8        2.64        4.87      3.67 o 
 -14   1   8        1.03        1.29      4.28 o 
 -13   1   8        0.15        0.53      3.34 o 
 -12   1   8        0.35        1.31      2.78 o 
 -11   1   8        0.19        0.01      0.73 o 
 -10   1   8       55.04       60.98      4.08 o 
  -9   1   8        3.57        3.75      1.58 o 
  -8   1   8       49.73       51.14      3.37 o 
  -7   1   8        4.24        4.29      1.52 o 
  -6   1   8        0.60        1.38      0.57 o 
  -5   1   8        0.20        1.41      0.60 o 
  -4   1   8       20.28       20.10      1.46 o 
  -3   1   8       22.84       24.83      1.79 o 
  -2   1   8       50.01       45.77      3.68 o 
  -1   1   8       67.91       75.15      2.59 o 
   0   1   8        5.60        6.16      1.05 o 
   1   1   8       41.22       43.08      2.08 o 
   2   1   8       55.51       58.85      2.25 o 
   3   1   8      117.57      119.24      3.37 o 
   4   1   8      143.80      141.74      6.46 o 
   5   1   8       47.43       45.09      5.67 o 
   6   1   8        1.14       -0.70      1.77 o 
   7   1   8        1.29        1.97      2.05 o 
   8   1   8       11.46       13.40      3.36 o 
   9   1   8       14.01       16.32      6.14 o 
  10   1   8        0.47        3.61      3.05 o 
  11   1   8       10.70       16.41      7.31 o 
  12   1   8        0.78       -0.50      2.24 o 
  13   1   8        0.23        5.31      4.25 o 
 -15   2   8        8.09        7.77      6.17 o 
 -14   2   8        1.76        2.24      3.81 o 
 -13   2   8        0.00       -0.19      1.29 o 
 -12   2   8        1.44       -0.14      1.06 o 
 -11   2   8        2.50        0.65      1.14 o 
 -10   2   8        0.65        0.16      0.91 o 
  -9   2   8        4.17        0.89      1.23 o 
  -8   2   8        0.49        0.02      0.96 o 
  -7   2   8        0.11        0.88      1.15 o 
  -6   2   8        7.73        7.84      1.11 o 
  -5   2   8        0.17        0.05      0.61 o 
  -4   2   8       25.95       23.07      2.19 o 
  -3   2   8        9.31        6.98      1.21 o 
  -2   2   8       47.47       47.40      2.61 o 
  -1   2   8       30.85       33.54      2.75 o 
   0   2   8        0.80        1.19      0.99 o 
   1   2   8       12.00       12.51      1.65 o 
   2   2   8        0.05       -0.54      0.99 o 
   3   2   8       24.92       24.37      1.74 o 
   4   2   8       27.16       24.06      1.51 o 
   5   2   8       24.01       19.69      3.06 o 
   6   2   8        8.27        5.74      1.69 o 
   7   2   8       13.08       10.04      3.54 o 
   8   2   8        3.80        3.21      1.91 o 
   9   2   8        0.01        0.61      0.82 o 
  10   2   8        0.26       -0.32      2.03 o 
  11   2   8        6.48        0.23      1.79 o 
  12   2   8        0.03        0.20      1.89 o 
 -13   3   8        0.68        0.95      1.68 o 
 -12   3   8        7.16        3.75      2.26 o 
 -11   3   8        0.10        0.67      1.62 o 
 -10   3   8        5.71        2.76      1.79 o 
  -9   3   8        1.90        1.33      1.44 o 
  -8   3   8        0.60       -0.15      1.03 o 
  -7   3   8        1.32        1.26      0.57 o 
  -6   3   8        6.83        6.43      1.38 o 
  -5   3   8        2.90        1.57      0.94 o 
  -4   3   8       26.47       26.90      2.42 o 
  -3   3   8       39.81       40.91      2.58 o 
  -2   3   8        7.57        5.63      1.46 o 
  -1   3   8        0.09        0.18      0.86 o 
   0   3   8       11.19        7.32      2.09 o 
   1   3   8        7.51        4.86      1.70 o 
   2   3   8       17.29       16.09      4.14 o 
   3   3   8        1.74        1.39      1.77 o 
   4   3   8        5.74        5.21      1.70 o 
   5   3   8        0.44        0.38      1.12 o 
   6   3   8        2.24        0.29      2.01 o 
   7   3   8        2.13        2.79      1.82 o 
   8   3   8        1.23        1.36      1.36 o 
   9   3   8       29.14       27.21     10.19 o 
  10   3   8        1.81        1.42      1.61 o 
 -10   4   8        0.01        0.20      1.63 o 
  -9   4   8        0.87        3.78      3.30 o 
  -8   4   8        9.34       14.44      4.06 o 
  -7   4   8        0.12       -0.17      1.49 o 
  -6   4   8        0.91       -0.74      1.14 o 
  -5   4   8        1.54        4.63      3.00 o 
  -4   4   8        0.00        1.22      1.41 o 
  -3   4   8       40.08       41.11      4.32 o 
  -2   4   8        1.69        0.89      1.54 o 
  -1   4   8        3.80        3.15      1.71 o 
   0   4   8       17.81       12.23      3.69 o 
   1   4   8        1.01        2.90      2.09 o 
   2   4   8       22.17       24.10      4.79 o 
   3   4   8       20.60       26.87      5.16 o 
   4   4   8        0.01        2.33      2.20 o 
   5   4   8        0.04       -0.50      1.43 o 
   6   4   8        0.13        3.02      2.36 o 
   7   4   8        1.13        1.40      2.04 o 
 -15   1   9        0.12        2.59      4.19 o 
 -14   1   9        6.42        7.57      4.20 o 
 -13   1   9        0.89        0.70      2.41 o 
 -12   1   9        0.39        1.11      2.45 o 
 -11   1   9       33.97       45.03      6.05 o 
 -10   1   9        7.43        5.13      1.97 o 
  -9   1   9      115.40      124.81      6.95 o 
  -8   1   9        7.60        2.73      3.33 o 
  -7   1   9        0.85        1.00      0.40 o 
  -6   1   9        5.39        6.73      0.86 o 
  -5   1   9        6.58        7.19      0.98 o 
  -4   1   9       10.92        8.59      1.06 o 
  -3   1   9       40.98       43.96      2.08 o 
  -2   1   9        1.23        1.86      0.96 o 
  -1   1   9        4.45        4.28      1.19 o 
   0   1   9        2.38        3.12      1.17 o 
   1   1   9        7.68        7.14      1.45 o 
   2   1   9       13.02       14.34      2.12 o 
   3   1   9      107.71      110.73      3.88 o 
   4   1   9        0.05        1.36      2.04 o 
   5   1   9       60.93       72.33      6.46 o 
   6   1   9       22.84       27.23      4.16 o 
   7   1   9       20.75       28.40      4.35 o 
   8   1   9        0.49        2.37      2.18 o 
   9   1   9        3.62        2.66      2.52 o 
  10   1   9        0.01       -0.01      1.89 o 
  11   1   9       12.03       25.64      5.24 o 
 -13   2   9        7.00        0.46      3.35 o 
 -12   2   9        1.63        0.07      1.75 o 
 -11   2   9        1.73        0.61      1.56 o 
 -10   2   9        0.14       -0.03      0.88 o 
  -9   2   9        0.03        0.39      1.63 o 
  -8   2   9        0.00        0.03      0.97 o 
  -7   2   9        1.22        0.09      1.12 o 
  -6   2   9        0.08        0.14      0.51 o 
  -5   2   9        9.64        7.34      1.61 o 
  -4   2   9        0.56       -0.11      0.68 o 
  -3   2   9        4.92        3.55      1.38 o 
  -2   2   9       19.06       19.88      2.62 o 
  -1   2   9        0.32        0.82      0.88 o 
   0   2   9        5.35        5.20      1.47 o 
   1   2   9        1.17        1.50      0.83 o 
   2   2   9        0.23        0.38      0.77 o 
   3   2   9       50.88       49.69      2.37 o 
   4   2   9        6.48        7.15      1.96 o 
   5   2   9        8.12        7.82      1.85 o 
   6   2   9        0.03        0.38      1.05 o 
   7   2   9        0.13        0.60      1.26 o 
   8   2   9        0.06       -0.91      1.57 o 
   9   2   9        0.00        1.38      2.04 o 
  10   2   9        0.42        1.95      2.31 o 
 -11   3   9        2.95        1.36      1.60 o 
 -10   3   9        1.20        0.05      1.13 o 
  -9   3   9       32.01       44.02      8.28 o 
  -8   3   9        0.60       -0.04      0.95 o 
  -7   3   9        8.58        8.73      2.33 o 
  -6   3   9        3.04        2.14      1.66 o 
  -5   3   9       11.96        6.09      2.63 o 
  -4   3   9        2.49        1.22      1.35 o 
  -3   3   9       45.21       48.56      3.55 o 
  -2   3   9       12.92       12.27      3.08 o 
  -1   3   9        3.54        4.40      1.84 o 
   0   3   9        2.19        3.02      2.09 o 
   1   3   9       39.93       48.10      3.37 o 
   2   3   9       31.09       33.24      7.42 o 
   3   3   9        6.31        5.51      2.06 o 
   4   3   9        9.44       12.11      2.87 o 
   5   3   9        1.96        2.55      1.78 o 
   6   3   9        0.97       -1.13      1.44 o 
   7   3   9        1.88        3.19      1.76 o 
   8   3   9        0.28        5.44      3.13 o 
  -7   4   9        0.00        0.90      1.92 o 
  -6   4   9        0.00       -2.06      2.71 o 
  -5   4   9        0.35       -1.07      2.78 o 
  -4   4   9        4.77        5.49      2.48 o 
  -3   4   9        0.68        1.39      1.30 o 
  -2   4   9        5.39        3.67      2.05 o 
  -1   4   9        6.61        3.47      2.04 o 
   0   4   9        3.02        3.50      2.22 o 
   1   4   9        5.69        7.76      2.89 o 
   2   4   9        0.02        0.26      1.28 o 
   3   4   9        3.81        8.10      2.91 o 
   4   4   9        0.89        2.29      2.84 o 
 -12   0  10       16.62       22.34     12.13 o 
 -11   0  10        0.03       -2.01      6.36 o 
 -10   0  10      152.92      196.17     24.26 o 
  -9   0  10        0.00        0.64      4.59 o 
  -8   0  10       15.67       23.19      9.57 o 
  -7   0  10       17.33       14.31      4.80 o 
  -6   0  10        6.69        5.57      1.56 o 
  -5   0  10       15.29       14.54      1.71 o 
  -4   0  10        0.21        1.86      1.24 o 
  -3   0  10        0.00        2.16      1.21 o 
  -2   0  10        3.59        2.74      1.51 o 
  -1   0  10        8.44        9.98      2.18 o 
   0   0  10       12.95       14.00      2.45 o 
   1   0  10        8.72        7.31      1.93 o 
   2   0  10      269.20      302.80     10.31 o 
   3   0  10        6.67        9.19      2.93 o 
   4   0  10      234.55      271.73     14.17 o 
   5   0  10       18.40       22.72      5.16 o 
   6   0  10       14.23       13.66      8.39 o 
   7   0  10        1.04        5.76      4.32 o 
   8   0  10        0.20       -1.84      3.63 o 
   9   0  10        1.47        4.09      4.52 o 
  10   0  10        6.41       11.69     10.40 o 
 -12   1  10        4.84        7.14      9.08 o 
 -11   1  10        0.34       -0.96      3.94 o 
 -10   1  10       22.40       29.19      8.43 o 
  -9   1  10        1.08        1.43      3.74 o 
  -8   1  10        9.22        7.93      2.88 o 
  -7   1  10        1.30        1.63      1.42 o 
  -6   1  10        5.48        5.59      1.05 o 
  -5   1  10        0.30        1.69      0.80 o 
  -4   1  10        0.20        0.41      0.58 o 
  -3   1  10        0.28        1.02      0.76 o 
  -2   1  10        0.10        1.02      0.87 o 
  -1   1  10        7.76        6.25      1.40 o 
   0   1  10        4.53        5.19      1.30 o 
   1   1  10        3.74        5.63      1.71 o 
   2   1  10        5.25        4.81      1.55 o 
   3   1  10        3.88        3.10      2.15 o 
   4   1  10        0.67        0.74      1.52 o 
   5   1  10        2.68        2.58      2.00 o 
   6   1  10        0.08        1.65      3.65 o 
   7   1  10        0.08        1.56      2.29 o 
   8   1  10        0.51        2.28      2.70 o 
   9   1  10        0.25        1.44      3.78 o 
 -11   2  10        7.96        0.06      4.08 o 
 -10   2  10        3.00        0.65      5.25 o 
  -9   2  10        2.01        0.04      1.08 o 
  -8   2  10        5.87        3.62      4.63 o 
  -7   2  10        7.96        9.67      5.63 o 
  -6   2  10       17.76       18.80      4.21 o 
  -5   2  10        0.02        0.80      0.85 o 
  -4   2  10       87.03       85.05      3.91 o 
  -3   2  10       10.50        9.65      2.03 o 
  -2   2  10       12.54       10.05      2.87 o 
  -1   2  10        0.93        0.88      1.44 o 
   0   2  10        8.22        8.56      1.69 o 
   1   2  10        4.60        4.73      1.69 o 
   2   2  10        1.59        2.52      1.40 o 
   3   2  10        4.93        6.19      1.92 o 
   4   2  10        0.06        2.38      1.54 o 
   5   2  10        1.04        0.35      1.58 o 
   6   2  10        0.95        2.37      2.45 o 
   7   2  10        0.59        1.52      2.64 o 
   8   2  10       11.22       16.06      8.34 o 
  -9   3  10        3.19        6.04      6.43 o 
  -8   3  10        0.00        2.47      2.69 o 
  -7   3  10        0.05       -0.92      2.23 o 
  -6   3  10        0.17        1.45      2.99 o 
  -5   3  10        0.08        3.89      3.82 o 
  -4   3  10        2.15        4.07      2.23 o 
  -3   3  10        4.21        1.48      1.36 o 
  -2   3  10        0.34        0.99      1.62 o 
  -1   3  10        1.30        1.30      1.30 o 
   0   3  10       11.68        7.06      2.81 o 
   1   3  10        0.11        2.25      1.38 o 
   2   3  10        0.36        1.24      2.15 o 
   3   3  10        5.93        4.10      2.13 o 
   4   3  10        0.24        2.34      1.61 o 
   5   3  10        0.60        1.83      1.62 o 
 -11   1  11        6.26       -0.40      3.17 o 
 -10   1  11        0.09       -0.16      2.69 o 
  -9   1  11        0.46        2.71      3.92 o 
  -8   1  11       20.09       20.57      6.36 o 
  -7   1  11       14.84       15.09      2.95 o 
  -6   1  11        0.68        1.44      1.57 o 
  -5   1  11       18.67       18.35      2.45 o 
  -4   1  11        1.71        1.39      0.90 o 
  -3   1  11        1.13        0.73      1.00 o 
  -2   1  11        4.31        5.37      1.29 o 
  -1   1  11        0.04        0.60      1.08 o 
   0   1  11        0.75        1.89      1.11 o 
   1   1  11       32.83       41.71      3.17 o 
   2   1  11        0.08       -0.37      1.32 o 
   3   1  11       64.21       77.88      6.08 o 
   4   1  11        1.09       -0.53      2.16 o 
   5   1  11        1.03        1.45      2.24 o 
   6   1  11        1.89        0.77      1.86 o 
   7   1  11        2.52        3.05      2.89 o 
  -9   2  11       17.43       17.70      6.82 o 
  -8   2  11        0.13        0.18      1.20 o 
  -7   2  11        0.00        1.85      2.04 o 
  -6   2  11        0.70        1.09      1.63 o 
  -5   2  11        0.00        3.62      2.39 o 
  -4   2  11        6.47        7.01      2.19 o 
  -3   2  11        2.14        1.22      1.17 o 
  -2   2  11        6.30        5.73      2.69 o 
  -1   2  11       11.65       11.09      2.95 o 
   0   2  11        0.18        1.15      1.52 o 
   1   2  11        6.77        6.78      3.21 o 
   2   2  11        0.53        2.16      2.05 o 
   3   2  11       11.94       10.66      5.34 o 
   4   2  11        0.15        2.53      2.88 o 
   5   2  11        0.02        4.40      3.08 o 
  -4   3  11        4.81       10.63      4.84 o 
  -3   3  11        0.44        1.89      3.96 o 
  -2   3  11        0.19        2.50      2.20 o 
  -1   3  11        0.65        3.24      2.19 o 
   0   3  11        1.26        2.68      2.35 o 
  -5   0  12        0.21       -0.84      2.57 o 
  -4   0  12        3.16        3.37      1.94 o 
  -3   0  12        3.92        4.97      2.14 o 
  -2   0  12        0.09        2.22      1.54 o 
  -1   0  12        1.07        1.54      1.30 o 
   0   0  12       12.85        0.18      1.48 o 
   1   0  12        1.94        0.38      1.57 o 
   2   0  12       46.45       56.13      5.75 o 
   3   0  12        1.88        0.43      2.19 o 
   4   0  12        0.39       -0.27      1.84 o 
  -7   1  12        0.06        2.10      3.54 o 
  -6   1  12        0.38        2.05      5.34 o 
  -5   1  12        7.71        7.84      2.69 o 
  -4   1  12        9.52       11.53      3.53 o 
  -3   1  12        0.74        0.54      1.08 o 
  -2   1  12        0.07        1.29      1.32 o 
  -1   1  12        0.19        1.00      0.95 o 
   0   1  12        8.77        9.22      2.96 o 
   1   1  12        2.17        3.43      2.11 o 
   2   1  12       39.51       51.31      9.39 o 
   3   1  12        0.47        0.47      1.66 o 
  -2   2  12        0.04        0.85      2.19 o 
                                                 
